# Supplementary material for: Tilorone mitigates the propagation of α-synucleinopathy in a midbrain-like organoid model
Source: J Transl Med. 2024 Sep 2;22:816. doi: 10.1186/s12967-024-05551-7 (PMC11370279; doi:10.1186/s12967-024-05551-7)
Supplement: Supplementary file 1 — Supplementary Material 1 [file 12967_2024_5551_MOESM1_ESM.xlsx]

## Sheet: Normalized data count
Target Name	Average	STEDV	Gene annotaion
18S	0.999856	0.000311533	Eukaryotic 18S rRNA
APC	1.78694	0.227208	APC
APP	2.40669	0.251431	amyloid beta precursor protein
ATP2B2	1.29661	0.246839	ATPase plasma membrane Ca2+ transporting 2
ATXN2	2.25052	0.255401	ataxin 2
ATXN3	2.50312	0.487909	ataxin 3
BASP1	1.93165	0.106799	brain abundant membrane attached signal protein 1
BDNF	2.20138	0.845775	brain derived neurotrophic factor
CADPS	1.76864	0.282603	calcium dependent secretion activator
CASP1	1.92812	0.319972	caspase 1
CASP3	3.12972	1.21818	caspase 3
CASP9	1.93726	0.248924	caspase 9
CDC27	1.74078	0.187055	cell division cycle 27
CDC42	2.16338	0.23294	cell division cycle 42
CDH8	1.87561	0.182312	cadherin 8
CHGB	2.57798	0.314545	chromogranin B
CUL2	2.26493	0.262277	cullin 2
NSG1	2.21771	0.317794	neuron specific gene family member 1
DDC	1.95656	0.135112	dopa decarboxylase
DLK1	2.99421	0.164696	delta like non-canonical Notch ligand 1
DRD2	0.675636	0.0549334	dopamine receptor D2
EGLN1	1.76777	0.293223	egl-9 family hypoxia inducible factor 1
FBXO9	2.04708	0.413838	F-box protein 9
FGF13	1.53625	0.400121	fibroblast growth factor 13
FN1	1.31877	0.399081	fibronectin 1
GABBR2	1.25846	0.277076	gamma-aminobutyric acid type B receptor subunit 2
GBE1	1.82122	0.422701	glucan (1
GPR37	2.27098	0.741557	G protein-coupled receptor 37
GRIA3	1.77031	0.697969	glutamate ionotropic receptor AMPA type subunit 3
HSPA4	2.00165	0.419958	heat shock protein family A (Hsp70) member 4
HTR2A	0.81758	0.212759	5-hydroxytryptamine receptor 2A
KCNJ6	2.27997	1.2797	potassium voltage-gated channel subfamily J member 6
LRRK2	1.93112	1.05661	leucine rich repeat kinase 2
MAPK9	1.47848	0.129734	mitogen-activated protein kinase 9
MAPT	2.34704	0.830741	microtubule associated protein tau
NCOA1	1.78506	0.0744203	nuclear receptor coactivator 1
NEFL	2.51919	0.213846	neurofilament
NFASC	1.22937	0.117562	neurofascin
NR4A2	1.09274	0.227094	nuclear receptor subfamily 4 group A member 2
NRXN3	1.20962	0.0335563	neurexin 3
NSF	2.0022	0.0388138	N-ethylmaleimide sensitive factor
NTRK2	3.01478	0.0608275	neurotrophic receptor tyrosine kinase 2
PAN2	1.58915	0.306118	PAN2 poly(A) specific ribonuclease subunit
PARK2	1.60026	0.255278	parkin RBR E3 ubiquitin protein ligase
PARK7	2.60681	0.32048	Parkinsonism associated deglycase
PINK1	1.17807	0.340221	PTEN induced putative kinase 1
PPID	2.41394	0.136315	peptidylprolyl isomerase D
PRDX2	1.83662	0.315478	peroxiredoxin 2
PSEN2	1.32452	0.306564	presenilin 2
PTEN	1.38006	0.252199	phosphatase and tensin homolog
RGS4	1.56661	0.110948	regulator of G-protein signaling 4
RTN1	1.76212	0.072296	reticulon 1
S100B	2.85745	0.451461	S100 calcium binding protein B
SEPTIN5	1.98402	0.0600754	septin 5
SKP1	1.80429	0.016025	S-phase kinase-associated protein 1
SLC18A2	3.5421	0.715168	solute carrier family 18 member A2
SLC25A4	2.08212	0.0682591	solute carrier family 25 member 4
SLIT1	2.70168	0.311541	slit guidance ligand 1
SNCA	2.23098	0.0617751	synuclein alpha
SPEN	1.49856	0.193429	spen family transcriptional repressor
SRSF7	2.26747	0.327277	serine and arginine rich splicing factor 7
STUB1	1.73647	0.162271	STIP1 homology and U-box containing protein 1
SV2B	2.31935	0.28118	synaptic vesicle glycoprotein 2B
SYNGR3	1.47277	0.368221	synaptogyrin 3
SYT1	2.23363	0.174448	synaptotagmin 1
SYT11	2.09213	0.167405	synaptotagmin 11
TCF7L2	2.0003	0.114671	transcription factor 7 like 2
TH	1.20465	0.886777	tyrosine hydroxylase
TPBG	1.64918	0.141911	trophoblast glycoprotein
UBA1	2.27965	0.266904	ubiquitin like modifier activating enzyme 1
UBB	2.95439	0.148087	ubiquitin B
UBE2I	2.38186	0.135435	ubiquitin conjugating enzyme E2 I
UBE2K	2.10947	0.200815	ubiquitin conjugating enzyme E2 K
UBE2L3	2.05486	0.174064	ubiquitin conjugating enzyme E2 L3
UCHL1	1.87089	0.142931	ubiquitin C-terminal hydrolase L1
USP34	1.81461	0.170528	ubiquitin specific peptidase 34
VDAC3	1.93339	0.127891	voltage dependent anion channel 3
YWHAZ	2.26711	0.165686	tyrosine 3-monooxygenase/tryptophan 5-monooxygenase activation protein zeta
MRPL19	2.34521	0.0820586	mitochondrial ribosomal protein L19
YWHAZ	1.94709	0.18481	tyrosine 3-monooxygenase/tryptophan 5-monooxygenase activation protein zeta
PGK1	2.46276	0.110319	phosphoglycerate kinase 1
CASC3	1.6099	0.024105	cancer susceptibility candidate 3
HMBS	1.86461	0.173109	hydroxymethylbilane synthase
IPO8	2.14388	0.389377	importin 8
CDKN1B	2.36894	0.295256	cyclin dependent kinase inhibitor 1B
POLR2A	1.83251	0.0572646	RNA polymerase II subunit A
ABL1	2.12989	0.518266	ABL proto-oncogene 1
PES1	2.15874	0.0802576	pescadillo ribosomal biogenesis factor 1
EIF2B1	1.89513	0.36265	eukaryotic translation initiation factor 2B subunit alpha

## Sheet: Molecular function analysis
ID	Description	GeneRatio	BgRatio	pvalue	p.adjust	qvalue	geneID	Count
GO:0031625	ubiquitin protein ligase binding	15/72	308/18496	7.35e-13	2.56515e-10	1.96516e-10	APC/ATXN3/CASC3/CASP8/CDKN1B/CUL2/GPR37/POLR2A/STUB1/SYT11/UBB/UBE2K/UBE2L3/UCHL1/YWHAZ	15
GO:0044389	ubiquitin-like protein ligase binding	15/72	327/18496	1.74156e-12	3.03903e-10	2.32819e-10	APC/ATXN3/CASC3/CASP8/CDKN1B/CUL2/GPR37/POLR2A/STUB1/SYT11/UBB/UBE2K/UBE2L3/UCHL1/YWHAZ	15
GO:0000149	SNARE binding	7/72	107/18496	1.92339e-07	2.23754e-05	1.71418e-05	ABL1/LRRK2/NSF/SNCA/SYT1/SYT11/VAMP1	7
GO:0004197	cysteine-type endopeptidase activity	6/72	86/18496	1.03481e-06	9.02871e-05	6.91688e-05	CASP1/CASP3/CASP8/CASP9/UCHL1/USP34	6
GO:0030544	Hsp70 protein binding	5/72	51/18496	1.58646e-06	0.000110735	8.4834e-05	CDKN1B/GPR37/PPID/SNCA/STUB1	5
GO:0019905	syntaxin binding	5/72	67/18496	6.215e-06	0.000361506	0.000276949	ABL1/LRRK2/NSF/SYT1/VAMP1	5
GO:0008234	cysteine-type peptidase activity	7/72	185/18496	7.6102e-06	0.000379423	0.000290675	ATXN3/CASP1/CASP3/CASP8/CASP9/UCHL1/USP34	7
GO:0031072	heat shock protein binding	6/72	128/18496	1.04984e-05	0.000456172	0.000349473	CDKN1B/GPR37/MAPT/PPID/SNCA/STUB1	6
GO:0097153	cysteine-type endopeptidase activity involved in apoptotic process	3/72	12/18496	1.21339e-05	0.000456172	0.000349473	CASP3/CASP8/CASP9	3
GO:0051087	protein-folding chaperone binding	6/72	133/18496	1.30708e-05	0.000456172	0.000349473	CDKN1B/GPR37/MAPT/PPID/SNCA/STUB1	6
GO:0017075	syntaxin-1 binding	3/72	19/18496	5.24081e-05	0.00166277	0.00127384	LRRK2/NSF/SYT1	3
GO:0005123	death receptor binding	3/72	21/18496	7.15316e-05	0.00208038	0.00159378	BDNF/CASP3/CASP8	3
GO:0030276	clathrin binding	4/72	70/18496	0.00015939	0.004279	0.00327814	LRRK2/NSG1/SYT1/SYT11	4
GO:0030674	protein-macromolecule adaptor activity	8/72	421/18496	0.000225837	0.00562981	0.00431299	CUL2/FBXO9/LRRK2/MAPT/NEFL/SKP1/STUB1/VAMP1	8
GO:0061650	ubiquitin-like protein conjugating enzyme activity	3/72	40/18496	0.000503932	0.0117248	0.00898236	UBE2I/UBE2K/UBE2L3	3
GO:0051879	Hsp90 protein binding	3/72	42/18496	0.000582285	0.0127011	0.00973029	MAPT/PPID/STUB1	3
GO:0048156	tau protein binding	3/72	43/18496	0.000624215	0.0128148	0.00981738	S100B/SNCA/STUB1	3
GO:0032813	tumor necrosis factor receptor superfamily binding	3/72	49/18496	0.000916456	0.0167818	0.0128565	BDNF/CASP3/CASP8	3
GO:0004861	cyclin-dependent protein serine/threonine kinase inhibitor activity	2/72	12/18496	0.000961709	0.0167818	0.0128565	CASP3/CDKN1B	2
GO:0045295	gamma-catenin binding	2/72	12/18496	0.000961709	0.0167818	0.0128565	APC/TCF7L2	2
GO:0097027	ubiquitin-protein transferase activator activity	2/72	13/18496	0.00113371	0.0188411	0.0144341	CDKN1B/UBE2L3	2
GO:0034450	ubiquitin-ubiquitin ligase activity	2/72	14/18496	0.00131933	0.0209294	0.0160339	STUB1/UBE2K	2
GO:0016922	nuclear receptor binding	4/72	137/18496	0.00200728	0.0304584	0.0233341	NCOA1/PARK7/PPID/TCF7L2	4
GO:0002020	protease binding	4/72	142/18496	0.00228685	0.0332546	0.0254763	CASP1/CASP3/NTRK2/PARK7	4
GO:0019787	ubiquitin-like protein transferase activity	7/72	477/18496	0.00252197	0.0352067	0.0269718	CDC42/CUL2/FBXO9/STUB1/UBE2I/UBE2K/UBE2L3	7
GO:0004860	protein kinase inhibitor activity	3/72	72/18496	0.00278298	0.0373562	0.0286185	CASP3/CDKN1B/SNCA	3
GO:0016755	aminoacyltransferase activity	7/72	494/18496	0.00306358	0.0395996	0.0303372	CDC42/CUL2/FBXO9/STUB1/UBE2I/UBE2K/UBE2L3	7
GO:0019210	kinase inhibitor activity	3/72	76/18496	0.00324423	0.040437	0.0309787	CASP3/CDKN1B/SNCA	3
GO:0015631	tubulin binding	6/72	379/18496	0.00356437	0.0417162	0.0319587	APC/FGF13/LRRK2/MAPT/SNCA/SYT11	6
GO:0035255	ionotropic glutamate receptor binding	2/72	23/18496	0.00358592	0.0417162	0.0319587	NSF/NSG1	2

## Sheet: Biological pathway analysis
ID	Description	GeneRatio	BgRatio	pvalue	p.adjust	qvalue	geneID	Count
GO:0050807	regulation of synapse organization	13/73	244/18870	8.90062e-12	1.37045e-08	9.48999e-09	ABL1/APP/BDNF/CDC42/CDH8/EGLN1/LRRK2/NEFL/NTRK2/SLIT1/SNCA/TPBG/YWHAZ	13
GO:0050803	regulation of synapse structure or activity	13/73	250/18870	1.20851e-11	1.37045e-08	9.48999e-09	ABL1/APP/BDNF/CDC42/CDH8/EGLN1/LRRK2/NEFL/NTRK2/SLIT1/SNCA/TPBG/YWHAZ	13
GO:0050808	synapse organization	15/73	483/18870	3.98183e-10	2.20257e-07	1.52521e-07	ABL1/APP/BDNF/CDC42/CDH8/EGLN1/FGF13/LRRK2/MAPT/NEFL/NTRK2/SLIT1/SNCA/TPBG/YWHAZ	15
GO:0050804	modulation of chemical synaptic transmission	15/73	489/18870	4.72096e-10	2.20257e-07	1.52521e-07	ABL1/APP/BDNF/GRIA3/LRRK2/MAPT/NEFL/NSG1/NTRK2/RGS4/S100B/SNCA/SV2B/SYT1/SYT11	15
GO:0099177	regulation of trans-synaptic signaling	15/73	490/18870	4.85574e-10	2.20257e-07	1.52521e-07	ABL1/APP/BDNF/GRIA3/LRRK2/MAPT/NEFL/NSG1/NTRK2/RGS4/S100B/SNCA/SV2B/SYT1/SYT11	15
GO:0051402	neuron apoptotic process	12/73	278/18870	6.82104e-10	2.57835e-07	1.78544e-07	ABL1/APP/BDNF/CASP3/CASP8/CASP9/GBE1/NEFL/NTRK2/PARK7/SNCA/UBB	12
GO:0043523	regulation of neuron apoptotic process	11/73	232/18870	1.39418e-09	4.51715e-07	3.128e-07	ABL1/BDNF/CASP3/CASP8/CASP9/GBE1/NEFL/NTRK2/PARK7/SNCA/UBB	11
GO:0007611	learning or memory	10/73	274/18870	9.82343e-08	2.51125e-05	1.73897e-05	ABL1/APP/BDNF/CASP3/FGF13/MAPT/NTRK2/S100B/SYT11/TPBG	10
GO:0042416	dopamine biosynthetic process	4/73	12/18870	9.96529e-08	2.51125e-05	1.73897e-05	DDC/GPR37/PARK7/SNCA	4
GO:0051656	establishment of organelle localization	12/73	469/18870	2.24689e-07	5.09594e-05	3.5288e-05	APC/CDC42/LRRK2/MAPT/NEFL/SLC18A2/SLIT1/SNCA/SYT11/UBB/UCHL1/YWHAZ	12
GO:0048588	developmental cell growth	9/73	239/18870	3.46198e-07	7.13797e-05	4.94284e-05	ABL1/APP/BDNF/FGF13/MAPT/RGS4/S100B/SLIT1/SYT1	9
GO:0050890	cognition	10/73	317/18870	3.78529e-07	7.15419e-05	4.95408e-05	ABL1/APP/BDNF/CASP3/FGF13/MAPT/NTRK2/S100B/SYT11/TPBG	10
GO:0048638	regulation of developmental growth	10/73	328/18870	5.17284e-07	9.02462e-05	6.24929e-05	ABL1/APP/BASP1/BDNF/CDKN1B/FGF13/MAPT/RGS4/SLIT1/SYT1	10
GO:0001505	regulation of neurotransmitter levels	8/73	188/18870	6.46617e-07	0.000104752	7.25377e-05	CADPS/LRRK2/PARK7/SLC18A2/SNCA/SV2B/SYT1/SYT11	8
GO:0042391	regulation of membrane potential	11/73	440/18870	9.47996e-07	0.00013515	9.35879e-05	ABL1/APP/FGF13/GRIA3/LRRK2/MAPT/NTRK2/PARK7/RGS4/SNCA/UBB	11
GO:0034329	cell junction assembly	11/73	446/18870	1.08219e-06	0.00013515	9.35879e-05	ABL1/APC/APP/BDNF/CDC42/CDH8/FGF13/NTRK2/SLIT1/SNCA/TPBG	11
GO:0010038	response to metal ion	10/73	359/18870	1.17475e-06	0.00013515	9.35879e-05	CASP3/CASP8/CASP9/CDKN1B/LRRK2/MAPT/PARK7/SNCA/SYT1/SYT11	10
GO:0001774	microglial cell activation	5/73	49/18870	1.25928e-06	0.00013515	9.35879e-05	APP/LRRK2/MAPT/SNCA/SYT11	5
GO:0042176	regulation of protein catabolic process	10/73	364/18870	1.33084e-06	0.00013515	9.35879e-05	APC/ATXN3/CDKN1B/LRRK2/NSF/PARK7/SNCA/STUB1/UBB/UBE2K	10
GO:0006836	neurotransmitter transport	8/73	207/18870	1.33626e-06	0.00013515	9.35879e-05	CADPS/LRRK2/PARK7/SLC18A2/SNCA/SV2B/SYT1/SYT11	8
GO:0051646	mitochondrion localization	5/73	50/18870	1.395e-06	0.00013515	9.35879e-05	LRRK2/MAPT/NEFL/UBB/UCHL1	5
GO:0043161	proteasome-mediated ubiquitin-dependent protein catabolic process	11/73	458/18870	1.40171e-06	0.00013515	9.35879e-05	APC/ATXN3/CDC27/CUL2/FBXO9/LRRK2/PARK7/SKP1/STUB1/UBE2K/UCHL1	11
GO:0009713	catechol-containing compound biosynthetic process	4/73	22/18870	1.43016e-06	0.00013515	9.35879e-05	DDC/GPR37/PARK7/SNCA	4
GO:0042423	catecholamine biosynthetic process	4/73	22/18870	1.43016e-06	0.00013515	9.35879e-05	DDC/GPR37/PARK7/SNCA	4
GO:0002269	leukocyte activation involved in inflammatory response	5/73	52/18870	1.70092e-06	0.000154308	0.000106854	APP/LRRK2/MAPT/SNCA/SYT11	5
GO:0031110	regulation of microtubule polymerization or depolymerization	6/73	95/18870	1.80054e-06	0.000157063	0.000108762	ABL1/APC/CDKN1B/FGF13/MAPT/SNCA	6
GO:0016079	synaptic vesicle exocytosis	6/73	96/18870	1.91474e-06	0.000160839	0.000111376	CADPS/LRRK2/SNCA/SV2B/SYT1/SYT11	6
GO:0099003	vesicle-mediated transport in synapse	8/73	220/18870	2.10727e-06	0.000170689	0.000118197	CADPS/LRRK2/NSG1/SLC18A2/SNCA/SV2B/SYT1/SYT11	8
GO:0015872	dopamine transport	5/73	55/18870	2.25631e-06	0.000176459	0.000122193	PARK7/SLC18A2/SNCA/SYT1/SYT11	5
GO:1902903	regulation of supramolecular fiber organization	10/73	389/18870	2.41461e-06	0.000182544	0.000126407	ABL1/APC/APP/CDC42/CDKN1B/FGF13/MAPT/PARK7/RGS4/SNCA	10
