# Supplementary material for: Tilorone mitigates the propagation of α-synucleinopathy in a midbrain-like organoid model
Source: J Transl Med. 2024 Sep 2;22:816. doi: 10.1186/s12967-024-05551-7 (PMC11370279; doi:10.1186/s12967-024-05551-7)
Supplement: Supplementary file 2 — Supplementary Material 2 [file 12967_2024_5551_MOESM2_ESM.xlsx]

## Sheet: Heatmap-data
SortID	Accession	GenSymbol	Protein names	PW-V6-ID	Core pathway	Pathway	Sub-pathway1	# PSMs	CT1	CT2	T1	T2	T05uM1	T05uM2	T2uM1	T2uM2	T5uM1	T5uM2	CT(ave)	T(ave)	T05uM(ave)	T2uM(ave)	T5uM(ave)	Ratio(T/CT)	Ttest-Ratio(T/CT)	log2-Ratio(T/CT)	log10-Ttest-Ratio(T/CT)	Call (Ratio(T/CT)>1.25, or <0.8, p<0.05)	Ratio(T05uM/CT)	Ttest-Ratio(T05uM/CT)	log2-Ratio(T05uM/CT)	log10-Ttest-Ratio(T05uM/CT)	Call (Ratio(T05uM/CT)>1.25, or <0.8, p<0.05)	Ratio(T2uM/CT)	Ttest-Ratio(T2uM/CT)	log2-Ratio(T2uM/CT)	log10-Ttest-Ratio(T2uM/CT)	Call (Ratio(T2uM/CT)>1.25, or <0.8, p<0.05)	Ratio(T5uM/CT)	Ttest-Ratio(T5uM/CT)	log2-Ratio(T5uM/CT)	log10-Ttest-Ratio(T5uM/CT)	Call (Ratio(T5uM/CT)>1.25, or <0.8, p<0.05)	Max	GenSymbol	CT1	CT2	T1	T2
1	P37840	SYUA	Alpha-synuclein (Non-A beta component of AD amyloid) (Non-A4 component of amyloid precursor) (NACP)	13680	Disease pathway	Parkinson disease		86	0.602596	0.610443	0.962291	1.05956	1.03073	1.16766	1.13781	1.05705	1.11002	1.09941	0.606519	1.01092	1.09919	1.09743	1.10471	1.66676	0.0142458	0.737049	1.84631	2	1.8123	0.0188297	0.85782	1.72516	2	1.80939	0.0067609	0.855504	2.17	2	1.8214	0.000175307	0.865048	3.7562	2	1.16766	SYUA	0.516072	0.522792	0.82412	0.90742
2	Q14596	NBR1	Next to BRCA1 gene 1 protein (Cell migration-inducing gene 19 protein) (Membrane component chromosome 17 surface marker 2) (Neighbor of BRCA1 gene 1 protein) (Protein 1A1-3B)	15075	Cell Death	Mitophagy		1	0.749002	0.626285	1.01041	0.972282	0.990478	1.01085	1.17892	0.880149	1.34754	1.41996	0.687643	0.991344	1.00066	1.02953	1.38375	1.44165	0.0419612	0.527725	1.37715	2	1.45521	0.0372885	0.541227	1.42842	2	1.49719	0.168468	0.582258	0.773483		2.0123	0.0103136	1.00885	1.98659	2	1.41996	NBR1	0.527483	0.441059	0.711576	0.684727
3	Q9NZM3	ITSN2	Intersectin-2 (SH3 domain-containing protein 1B) (SH3P18) (SH3P18-like WASP-associated protein)					4	0.844484	0.879756	1.24157	1.2165	1.07729	1.11446	1.18504	1.01696	1.08895	1.34779	0.86212	1.22903	1.09587	1.101	1.21837	1.42559	0.00345896	0.511563	2.46105	2	1.27114	0.0117992	0.346123	1.92815	2	1.27709	0.10857	0.352856	0.96429		1.41322	0.112242	0.498989	0.949845		1.34779	ITSN2	0.626571	0.652741	0.921189	0.902592
4	Q9P0T7	TMEM9	Transmembrane protein 9 (Dermal papilla-derived protein 4)			integral component of membrane [GO:0016021]; late endosome [GO:0005770]; late endosome membrane [GO:0031902]; lysosomal membrane [GO:0005765]; lysosome [GO:0005764]		3	0.896468	0.932562	1.32524	1.20655	1.28644	1.26566	0.951529	0.940278	1.04393	1.31592	0.914515	1.2659	1.27605	0.945903	1.17993	1.38423	0.0297793	0.469079	1.52609	2	1.39533	0.00330072	0.480607	2.48139	2	1.03432	0.238702	0.0486859	0.622145		1.29022	0.192686	0.367619	0.71515		1.32524	TMEM9	0.676456	0.703692	1	0.910436
5	Q9NW82	WDR70	WD repeat-containing protein 70			regulation of DNA double-strand break processing [GO:1903775]; regulation of histone H2B conserved C-terminal lysine ubiquitination [GO:2001173]		1	1.03333	0.984312	1.34825	1.31909	1.38193	1.40194	1.1107	1.09801	1.06309	1.3356	1.00882	1.33367	1.39194	1.10435	1.19935	1.32201	0.00761833	0.402735	2.11814	2	1.37977	0.00473931	0.464426	2.32429	2	1.0947	0.0635903	0.130535	1.19661		1.18886	0.302586	0.24958	0.519151		1.40194	WDR70	0.737069	0.702108	0.961707	0.940903
6	Q03135	CAV1	Caveolin-1	12953	Responsive Signaling pathway	Integrin signalling pathway	Endocytosis	1	0.602596	0.619948	1.13906	1.35737	0.716617	0.798041	0.911299	0.869692	1.58218	1.37497	0.611272	1.24821	0.757329	0.890495	1.47858	2.04199	0.0283047	1.02998	1.54814	2	1.23894	0.0725019	0.309105	1.13965		1.45679	0.00645348	0.542793	2.19021	2	2.41885	0.0140683	1.27432	1.85176	2	1.58218	CAV1	0.380864	0.391831	0.719929	0.857907
7	Q8NEY8	PPHLN	Periphilin-1 (CDC7 expression repressor) (CR) (Gastric cancer antigen Ga50)			keratinization [GO:0031424]; negative regulation of gene expression, epigenetic [GO:0045814]; negative regulation of transcription, DNA-templated [GO:0045892]; positive regulation of methylation-dependent chromatin silencing [GO:0090309]; protein localization to heterochromatin [GO:0097355]		1	0.741575	0.777311	1.03342	0.956205	0.854731	0.826042	1.03286	1.07361	0.831317	0.926017	0.759443	0.994811	0.840387	1.05324	0.878667	1.30992	0.0311492	0.38948	1.50655	2	1.10658	0.071631	0.146111	1.1449		1.38685	0.00839993	0.471814	2.07572	2	1.15699	0.142628	0.210374	0.845796		1.07361	PPHLN	0.690732	0.724018	0.962565	0.890646
17	P15090	FABP4	Fatty acid-binding protein, adipocyte (Adipocyte lipid-binding protein) (ALBP) (Adipocyte-type fatty acid-binding protein) (A-FABP) (AFABP) (Fatty acid-binding protein 4)					5	0.378744	0.419283	2.57727	3.65869	0.40724	0.451756	0.38481	0.389531	0.384053	0.408647	0.399014	3.11798	0.429498	0.38717	0.39635	7.81421	0.037396	2.9661	1.42717	2	1.0764	0.417819	0.106214	0.379012		0.970318	0.620336	-0.0434705	0.207373		0.993324	0.920801	-0.00966349	0.0358341		3.65869	FABP4	0.103519	0.114599	0.704424	1
15	P69905	HBA	Hemoglobin subunit alpha (Alpha-globin) (Hemoglobin alpha chain)					2	0.578195	0.514335	2.64839	2.29137	0.63138	0.573096	0.556225	0.498461	0.53346	0.504248	0.546265	2.46988	0.602238	0.527343	0.518854	4.5214	0.00877066	2.17677	2.05697	2	1.10246	0.324724	0.140733	0.488485		0.96536	0.703228	-0.0508609	0.152904		0.949821	0.516729	-0.0742722	0.286737		2.64839	HBA	0.218319	0.194206	1	0.865192
8	P07451	CAH3	Carbonic anhydrase 3 (EC 4.2.1.1) (Carbonate dehydratase III) (Carbonic anhydrase III) (CA-III)	5428	Metabolism	Energy metabolism		1	0.701261	0.651632	1.90157	2.23012	0.714249	0.798041	0.675166	0.650962	0.725966	0.666395	0.676446	2.06585	0.756145	0.663064	0.69618	3.05397	0.013999	1.61069	1.8539	2	1.11782	0.243326	0.160687	0.613811		0.980216	0.675762	-0.0288279	0.170206		1.02917	0.66133	0.0414856	0.179582		2.23012	CAH3	0.314449	0.292195	0.852676	1
16	P02042	HBD	Hemoglobin subunit delta (Delta-globin) (Hemoglobin delta chain)					5	0.802047	0.778367	1.78965	1.65058	0.884722	0.894179	0.77749	0.792134	0.778641	0.843538	0.790207	1.72012	0.88945	0.784812	0.81109	2.17679	0.00570444	1.1222	2.24379	2	1.12559	0.0161056	0.170683	1.79302		0.993172	0.735702	-0.00988381	0.133298		1.02643	0.606918	0.0376302	0.21687		1.78965	HBD	0.448158	0.434926	1	0.922292
14	Q96QA5	GSDMA	Gasdermin-A (Gasdermin-1)			apoptotic process [GO:0006915]; defense response to bacterium [GO:0042742]; pyroptosis [GO:0070269]		2	0.819022	0.76675	1.34302	1.16597	0.910766	0.753238	0.875442	0.89322	0.975935	1.52305	0.792886	1.2545	0.832002	0.884331	1.24949	1.58219	0.0377348	0.661925	1.42326	2	1.04933	0.683801	0.0694746	0.165071		1.11533	0.080311	0.157473	1.09522		1.57588	0.238485	0.65616	0.622539		1.52305	GSDMA	0.537749	0.503429	0.881796	0.765549
11	Q8WXC6	CSN9	COP9 signalosome complex subunit 9 (CSN acidic protein) (CSNAP) (Myeloma-overexpressed gene 2 protein)			cellular response to UV [GO:0034644]; cytoplasmic sequestering of protein [GO:0051220]; negative regulation of protein neddylation [GO:2000435]; positive regulation of cell population proliferation [GO:0008284]		6	0.773403	0.843847	1.03865	0.998311	1.14359	1.01832	1.0556	0.855749	0.945288	0.892276	0.808625	1.01848	1.08095	0.955676	0.918782	1.25952	0.0354309	0.332874	1.45062	2	1.33678	0.0631075	0.418761	1.19992		1.18185	0.299567	0.24105	0.523505		1.13623	0.129702	0.184251	0.887053		1.14359	CSN9	0.676295	0.737895	0.908235	0.872964
12	Q5JS54	PSMG4	Proteasome assembly chaperone 4 (PAC-4) (hPAC4)			proteasome assembly [GO:0043248]		2	0.842362	0.844903	1.11291	1.08712	1.03862	1.02112	0.997881	0.921978	0.9654	1.16971	0.843633	1.10001	1.02987	0.959929	1.06755	1.3039	0.00254507	0.382836	2.5943	2	1.22076	0.00224694	0.287775	2.64841		1.13785	0.0921192	0.186314	1.03565		1.26542	0.159724	0.339621	0.796629		1.16971	PSMG4	0.720148	0.722321	0.951445	0.929394
9	P21695	GPDA	Glycerol-3-phosphate dehydrogenase [NAD(+)], cytoplasmic (GPD-C) (GPDH-C) (EC 1.1.1.8)	5677	Metabolism	lipid metabolism		8	0.904955	0.89771	1.38486	1.46072	0.926551	0.896979	0.916546	0.919363	0.846641	0.861346	0.901333	1.42279	0.911765	0.917955	0.853993	1.57854	0.00529624	0.658592	2.27603	2	1.01157	0.563927	0.0166024	0.248777		1.01844	0.0505686	0.0263636	1.29612		0.947479	0.0286957	-0.0778348	1.54218		1.46072	GPDA	0.619527	0.614567	0.948069	1
10	Q2M329	CCD96	Coiled-coil domain-containing protein 96			cytoplasm [GO:0005737]; microtubule organizing center [GO:0005815]		1	0.911321	0.905103	1.61498	1.73097	1.00942	0.886712	1.03024	0.955092	0.974978	0.986002	0.908212	1.67297	0.948066	0.992666	0.98049	1.84205	0.00571809	0.881312	2.24275	2	1.04388	0.583047	0.0619583	0.234296		1.09299	0.154419	0.12828	0.8113		1.07958	0.00757942	0.110474	2.12036		1.73097	CCD96	0.526481	0.522888	0.93299	1
13	O14593	RFXK	DNA-binding protein RFXANK (Ankyrin repeat family A protein 1) (Regulatory factor X subunit B) (RFX-B) (Regulatory factor X-associated ankyrin-containing protein)			positive regulation of transcription by RNA polymerase II [GO:0045944]; Ras protein signal transduction [GO:0007265]; regulation of transcription by RNA polymerase II [GO:0006357]		1	1.03545	1.13217	1.38905	1.33516	1.28091	1.28153	0.966397	1.19125	1.25176	1.17158	1.08381	1.36211	1.28122	1.07882	1.21167	1.25678	0.0373663	0.329728	1.42752	2	1.18215	0.0551022	0.241411	1.25883		0.9954	0.97121	-0.00665107	0.0126867		1.11798	0.178766	0.160889	0.747714		1.38905	RFXK	0.745437	0.81507	1	0.961209
18	Q9BTT4	MED10	Mediator of RNA polymerase II transcription subunit 10 (Mediator complex subunit 10) (Transformation-related gene 17 protein) (TRG-17) (Transformation-related gene 20 protein) (TRG-20)					2	1.07788	1.09521	0.885936	0.843665	0.853942	0.953915	0.849205	1.02132	0.811204	0.709509	1.08654	0.8648	0.903929	0.935263	0.760357	0.795918	0.0104445	-0.329309	1.98111	1	0.83193	0.0692537	-0.265467	1.15956		0.860768	0.222387	-0.216304	0.652891		0.699793	0.0241046	-0.514999	1.6179	1	1.09521	MED10	0.984183	1	0.808921	0.770325
20	Q8N9V7	TOPZ1	Protein TOPAZ1 (Testis- and ovary-specific PAZ domain-containing protein 1)			apoptotic process [GO:0006915]; ncRNA transcription [GO:0098781]; positive regulation of meiotic cell cycle phase transition [GO:1901995]; spermatid development [GO:0007286]; spermatocyte division [GO:0048137]		1	1.27097	1.11422	0.822132	0.865867	0.918659	1.05285	0.968146	0.843549	0.962527	1.06379	1.19259	0.843999	0.985756	0.905847	1.01316	0.707701	0.0504024	-0.498788	1.29755	1	0.826566	0.182861	-0.274799	0.737878		0.759561	0.103355	-0.396762	0.985669		0.849545	0.194401	-0.235238	0.711301		1.27097	TOPZ1	1	0.876667	0.646854	0.681265
19	Q9UBF6	RBX2	RING-box protein 2 (Rbx2) (CKII beta-binding protein 1) (CKBBP1) (RING finger protein 7) (Regulator of cullins 2) (Sensitive to apoptosis gene protein)	3400	Cellular metabolism	Folding, sorting and degradation	Ubiquitination	20	1.2402	1.23356	0.697661	0.820698	0.878408	1.3562	0.936661	0.714576	1.20196	1.16221	1.23688	0.759179	1.11731	0.825619	1.18208	0.613785	0.0162287	-0.704194	1.78972	1	0.903325	0.666381	-0.146683	0.176278		0.667501	0.0658428	-0.583159	1.18149		0.955698	0.112824	-0.0653731	0.9476		1.3562	RBX2	0.914467	0.909568	0.514423	0.605144
21	Q9BXJ0	C1QT5	Complement C1q tumor necrosis factor-related protein 5			inner ear development [GO:0048839]; protein secretion [GO:0009306]		5	0.736271	0.749852	0.711259	0.851321	0.928919	0.986584	1.25675	1.09191	1.2805	1.20345	0.743061	0.78129	0.957751	1.17433	1.24197	1.05145	0.641364	0.0723764	0.192895		1.28893	0.0185096	0.36617	1.7326	2	1.58039	0.034862	0.660285	1.45765	2	1.67143	0.0060916	0.741079	2.21527	2	1.2805	C1QT5	0.574989	0.585595	0.555456	0.664837
23	O75829	CNMD	Leukocyte cell-derived chemotaxin 1 (Chondromodulin) [Cleaved into: Chondrosurfactant protein (CH-SP); Chondromodulin-1 (Chondromodulin-I) (ChM-I)]			cartilage development [GO:0051216]; endothelial cell morphogenesis [GO:0001886]; negative regulation of angiogenesis [GO:0016525]; negative regulation of endothelial cell proliferation [GO:0001937]; negative regulation of vascular endothelial growth factor receptor signaling pathway [GO:0030948]; proteoglycan metabolic process [GO:0006029]; skeletal system development [GO:0001501]		1	0.697017	0.676979	0.61503	1.15066	1.06782	1.05659	1.25763	1.59908	0.768106	0.971943	0.686998	0.882845	1.0622	1.42835	0.870025	1.28508	0.540936	0.361855	0.266854		1.54615	0.000935895	0.628684	3.02877	2	2.07913	0.0493131	1.05598	1.30704	2	1.26642	0.215815	0.34075	0.665918		1.59908	CNMD	0.435886	0.423355	0.384614	0.719576
22	O00115	DNS2A	Deoxyribonuclease-2-alpha (EC 3.1.22.1) (Acid DNase) (Deoxyribonuclease II alpha) (DNase II alpha) (Lysosomal DNase II) (R31240_2)	3951	Cellular metabolism	Lysosome		1	0.817961	0.806883	0.867108	0.85668	1.05125	1.01272	1.23576	1.21652	0.975935	0.916644	0.812422	0.861894	1.03198	1.22614	0.94629	1.06089	0.0228376	0.0852814	1.64135		1.27026	0.00823259	0.345119	2.08446	2	1.50924	0.00071919	0.593826	3.14316	2	1.16478	0.0471896	0.220053	1.32615		1.23576	DNS2A	0.661907	0.652943	0.701678	0.693239
24	Q9H2T7	RBP17	Ran-binding protein 17			mRNA transport [GO:0051028]; protein export from nucleus [GO:0006611]; protein import into nucleus [GO:0006606]		4	0.658824	0.689652	0.655822	0.784715	1.0402	0.933381	0.704901	0.641376	0.903147	0.85666	0.674238	0.720269	0.98679	0.673138	0.879903	1.06827	0.559121	0.095277	0.252494		1.46356	0.0302066	0.549484	1.5199	2	0.998369	0.977974	-0.00235561	0.00967255		1.30503	0.0178979	0.384086	1.7472	2	1.0402	RBP17	0.633364	0.663	0.630478	0.75439
25	Q96A08	H2B1A	Histone H2B type 1-A (Histone H2B, testis) (TSH2B.1) (hTSH2B) (Testis-specific histone H2B)	248	Housekeeping	Housekeeping		202	0.599414	0.527008	2.74148	1.0029	2.24929	2.0609	3.30586	0.895835	0.829401	0.518307	0.563211	1.87219	2.1551	2.10085	0.673854	3.32414	0.271368	1.73298	0.566442		3.82645	0.00399437	1.93601	2.39855	2	3.73013	0.330262	1.89923	0.481141		1.19645	0.560069	0.258761	0.251758		3.30586	H2B1A	0.181318	0.159416	0.829279	0.303371
29	Q5T749	KPRP	Keratinocyte proline-rich protein (hKPRP)			cytoplasm [GO:0005737]; extracellular exosome [GO:0070062]		1	0.634424	0.634734	1.40055	0.91716	0.864991	0.804574	0.795856	0.727648	0.656051	0.776992	0.634579	1.15886	0.834783	0.761752	0.716521	1.82618	0.162309	0.868831	0.789658		1.31549	0.0220187	0.395602	1.65721	2	1.20041	0.0649852	0.263522	1.18719		1.12913	0.30815	0.175211	0.511237		1.40055	KPRP	0.452981	0.453202	1	0.654856
28	Q9BYX7	ACTBM	Putative beta-actin-like protein 3 (Kappa-actin) (POTE ankyrin domain family member K)					154	0.620632	0.737178	1.69552	0.927113	1.41824	1.30953	1.73427	0.891477	0.796838	0.898836	0.678905	1.31131	1.36389	1.31287	0.847837	1.93151	0.245179	0.949732	0.610516		2.00895	0.0132649	1.00644	1.87729	2	1.93381	0.274626	0.951445	0.561258		1.24883	0.160895	0.320578	0.793459		1.73427	ACTBM	0.357864	0.425066	0.977656	0.534585
26	Q8IWY9	CDAN1	Codanin-1			chromatin assembly [GO:0031497]; chromatin organization [GO:0006325]; negative regulation of DNA replication [GO:0008156]; protein localization [GO:0008104]		2	0.896468	0.859689	1.09304	1.08023	1.08676	1.11632	1.08271	1.02568	1.03532	1.18376	0.878079	1.08663	1.10154	1.0542	1.10954	1.23751	0.00860575	0.307442	2.06521		1.25449	0.0109635	0.327105	1.96005	2	1.20057	0.0351754	0.263721	1.45376		1.2636	0.0940091	0.33754	1.02683		1.18376	CDAN1	0.757303	0.726233	0.923357	0.912536
27	P52926	HMGA2	High mobility group protein HMGI-C (High mobility group AT-hook protein 2)					4	0.882676	0.88398	0.79389	0.945486	1.07098	1.13406	1.03811	1.09975	1.0267	1.17158	0.883328	0.869688	1.10252	1.06893	1.09914	0.984559	0.873779	-0.0224509	0.0585983		1.24814	0.0200911	0.319781	1.697	2	1.21012	0.026494	0.275147	1.57685		1.24431	0.0966311	0.315351	1.01488		1.17158	HMGA2	0.753406	0.754519	0.677624	0.807018
30	Q8N5C8	TAB3	TGF-beta-activated kinase 1 and MAP3K7-binding protein 3 (Mitogen-activated protein kinase kinase kinase 7-interacting protein 3) (NF-kappa-B-activating protein 1) (TAK1-binding protein 3) (TAB-3) (TGF-beta-activated kinase 1-binding protein 3)	1265	Basic Signaling pathway	TGF	NFKappaB	1	1.25081	1.15224	1.1286	0.867398	0.930497	0.876445	0.736386	0.842677	1.14067	1.13878	1.20152	0.997999	0.903471	0.789531	1.13972	0.830611	0.282197	-0.267755	0.549448		0.751937	0.0337757	-0.411316	1.4714	1	0.657108	0.0295852	-0.605797	1.52893	1	0.948563	0.336634	-0.0761849	0.472842		1.25081	TAB3	1	0.921191	0.902294	0.693468
34	Q12816	TROP	Trophinin (MAGE-D3 antigen)			embryo implantation [GO:0007566]; homophilic cell adhesion via plasma membrane adhesion molecules [GO:0007156]		7	1.05773	1.05085	0.856649	0.99678	0.836579	0.838176	0.965522	1.01958	0.865795	1.14815	1.05429	0.926714	0.837378	0.99255	1.00697	0.878996	0.210599	-0.186072	0.676544		0.794259	0.000264784	-0.332318	3.57711	1	0.941442	0.151668	-0.0870562	0.819107		0.955121	0.769465	-0.0662445	0.113811		1.14815	TROP	0.921245	0.915255	0.746113	0.868163
31	O94933	SLIK3	SLIT and NTRK-like protein 3					2	1.06515	1.0857	0.888028	1.03582	0.883143	0.837243	1.01712	0.954221	1.02574	1.00756	1.07543	0.961926	0.860193	0.985671	1.01665	0.89446	0.267592	-0.160911	0.572526		0.799862	0.0133754	-0.322177	1.87369	1	0.91654	0.11326	-0.125731	0.945923		0.945344	0.0503849	-0.0810884	1.2977		1.0857	SLIK3	0.981074	1	0.81793	0.954061
33	Q8IVF6	AN18A	Ankyrin repeat domain-containing protein 18A					3	1.12456	1.08359	1.01773	0.999842	0.827898	0.85031	0.894682	1.04224	1.04968	1.09847	1.10408	1.00879	0.839104	0.968459	1.07408	0.913692	0.050869	-0.130221	1.29355		0.760005	0.00767753	-0.395918	2.11478	1	0.877167	0.218543	-0.189077	0.660463		0.972829	0.445775	-0.0397415	0.350884		1.12456	AN18A	1	0.963564	0.904998	0.889094
35	Q5VYY2	LIPM	Lipase member M (EC 3.1.1.-) (Lipase-like abhydrolase domain-containing protein 3)					1	1.18291	1.0762	1.11709	0.963095	0.902085	0.900713	0.964648	1.16598	1.09469	1.13315	1.12955	1.04009	0.901399	1.06531	1.11392	0.920801	0.440389	-0.119039	0.356164		0.798013	0.0505891	-0.325517	1.29594	1	0.943127	0.629649	-0.084476	0.200901		0.986162	0.808727	-0.0201036	0.0921983		1.18291	LIPM	1	0.909784	0.944359	0.814172
32	O75177	CREST	Calcium-responsive transactivator (SS18-like protein 1) (SYT homolog 1)			chromatin organization [GO:0006325]; dendrite development [GO:0016358]; positive regulation of dendrite morphogenesis [GO:0050775]; positive regulation of transcription, DNA-templated [GO:0045893]; positive regulation of transcription by RNA polymerase II [GO:0045944]		1	1.16594	1.33178	0.999946	1.12004	0.722931	0.716837	0.870194	1.24877	0.938584	0.946637	1.24886	1.05999	0.719884	1.05948	0.94261	0.848768	0.206366	-0.236557	0.685363		0.576433	0.0237331	-0.794775	1.62464	1	0.848358	0.456189	-0.237254	0.340855		0.754777	0.0662635	-0.405877	1.17873		1.33178	CREST	0.875475	1	0.750835	0.841009
43	Q15049	MLC1	Membrane protein MLC1			caveolin-mediated endocytosis [GO:0072584]; cellular response to cholesterol [GO:0071397]; ion transport [GO:0006811]; positive regulation of intracellular transport [GO:0032388]; protein transport [GO:0015031]; regulation of response to osmotic stress [GO:0047484]; vesicle-mediated transport [GO:0016192]		1	0.438155	0.434069	0.3504	0.410349	0.54062	0.514293	1.32934	1.15378	2.7535	2.1051	0.436112	0.380374	0.527456	1.24156	2.4293	0.872193	0.204718	-0.19728	0.688844		1.20945	0.020612	0.274352	1.68588		2.84688	0.0116763	1.50938	1.93269	2	5.57035	0.0254519	2.47777	1.59428	2	2.7535	MLC1	0.159127	0.157643	0.127256	0.149028
39	P08962	CD63	CD63 antigen (Granulophysin) (Lysosomal-associated membrane protein 3) (LAMP-3) (Melanoma-associated antigen ME491) (OMA81H) (Ocular melanoma-associated antigen) (Tetraspanin-30) (Tspan-30) (CD antigen CD63)	3967	Cellular metabolism	Lysosome		24	0.774464	0.742459	0.736362	0.801558	0.885511	0.873645	1.29611	1.11892	1.48354	1.30373	0.758461	0.76896	0.879578	1.20752	1.39364	1.01384	0.799707	0.0198334	0.097069		1.15969	0.019284	0.213736	1.7148		1.59206	0.0379213	0.670894	1.42112	2	1.83745	0.0200482	0.877706	1.69793	2	1.48354	CD63	0.522039	0.500465	0.496356	0.540302
50	Q8NFX7	STXB6	Syntaxin-binding protein 6 (Amisyn)			exocyst localization [GO:0051601]; exocytosis [GO:0006887]; Golgi to plasma membrane transport [GO:0006893]; negative regulation of exocytosis [GO:0045920]; regulation of SNARE complex assembly [GO:0035542]		3	0.72354	0.810051	0.882798	0.898786	0.932865	1.01178	0.992634	1.04572	1.01616	1.12472	0.766796	0.890792	0.972325	1.01918	1.07044	1.16171	0.10618	0.216247	0.973957		1.26804	0.0724459	0.342596	1.13999		1.32914	0.0381376	0.410492	1.41865	2	1.39599	0.0484797	0.481288	1.31444	2	1.12472	STXB6	0.643308	0.720227	0.784906	0.799122
44	Q9H2F5	EPC1	Enhancer of polycomb homolog 1					1	0.722479	0.842791	0.753098	0.741078	0.783701	0.741104	1.12469	1.06315	1.71914	1.49212	0.782635	0.747088	0.762403	1.09392	1.60563	0.95458	0.616087	-0.0670623	0.210358		0.974148	0.781244	-0.0377865	0.107213		1.39774	0.044029	0.483098	1.35626	2	2.05157	0.0235089	1.03673	1.62877	2	1.71914	EPC1	0.420256	0.49024	0.438066	0.431075
45	Q6ZVK1	T179A	Transmembrane protein 179 (Transmembrane protein 179A)			integral component of membrane [GO:0016021]		1	0.791438	0.775199	0.829453	0.871991	0.813692	0.749505	1.03811	1.03352	1.16653	1.30092	0.783318	0.850722	0.781598	1.03582	1.23372	1.08605	0.097655	0.119089	1.01031		0.997804	0.963281	-0.00317179	0.0162472		1.32234	0.00111483	0.403097	2.95279	2	1.575	0.0218471	0.655349	1.66061	2	1.30092	T179A	0.608367	0.595884	0.637588	0.670287
51	Q07654	TFF3	Trefoil factor 3 (Intestinal trefoil factor) (hITF) (Polypeptide P1.B) (hP1.B)					3	0.751124	0.821669	0.795982	0.87046	0.984954	0.859644	1.17892	1.16249	1.09278	1.05536	0.786396	0.833221	0.922299	1.17071	1.07407	1.05954	0.457657	0.0834434	0.33946		1.17282	0.199312	0.229978	0.700466		1.4887	0.00876384	0.57405	2.05731	2	1.36581	0.0187246	0.449759	1.72759	2	1.17892	TFF3	0.63713	0.696969	0.675181	0.738356
37	P09486	SPRC	SPARC (Basement-membrane protein 40) (BM-40) (Osteonectin) (ON) (Secreted protein acidic and rich in cysteine)	1570	Extracellular Matrix (ECM)	ECM		11	0.812656	0.767806	0.74473	0.822229	0.867359	0.819508	1.10458	1.03091	1.56016	1.27468	0.790231	0.783479	0.843434	1.06774	1.41742	0.991456	0.893963	-0.0123795	0.0486805		1.06733	0.246178	0.094	0.608751		1.35118	0.0233077	0.434217	1.6325	2	1.79367	0.0491902	0.842918	1.30812	2	1.56016	SPRC	0.520882	0.492134	0.477343	0.527017
48	O60637	TSN3	Tetraspanin-3 (Tspan-3) (Tetraspanin TM4-A) (Transmembrane 4 superfamily member 8)			cell migration [GO:0016477]		8	0.804169	0.784704	0.840959	0.855148	0.872094	0.856844	1.02412	0.998664	1.19717	1.17533	0.794437	0.848054	0.864469	1.01139	1.18625	1.06749	0.046934	0.0942238	1.32851		1.08815	0.029783	0.121882	1.52603		1.27309	0.00540946	0.348337	2.26685	2	1.4932	0.00139109	0.578406	2.85664	2	1.19717	TSN3	0.671723	0.655464	0.702454	0.714307
42	Q96B36	AKTS1	Proline-rich AKT1 substrate 1 (40 kDa proline-rich AKT substrate)	14956	Responsive Signaling pathway	CCKR signaling map	Longevity regulation	2	0.78189	0.816388	0.827361	1.00367	1.01021	0.940848	1.04511	1.04572	1.00563	1.10035	0.799139	0.915516	0.975528	1.04541	1.05299	1.14563	0.324497	0.196139	0.488789		1.22072	0.0449902	0.287738	1.34688		1.30818	0.00487124	0.387557	2.31236	2	1.31765	0.0372388	0.397969	1.429	2	1.10035	AKTS1	0.710584	0.741936	0.751909	0.912139
40	Q8IV08	PLD3	5'-3' exonuclease PLD3 (EC 3.1.16.1) (Choline phosphatase 3) (HindIII K4L homolog) (Hu-K4) (Phosphatidylcholine-hydrolyzing phospholipase D3) (Phospholipase D3) (PLD 3)	5711	Metabolism	lipid metabolism	lipid metabolism	71	0.799925	0.848072	0.832591	0.848258	0.946282	0.942715	1.12207	1.06576	1.27571	1.17064	0.823999	0.840425	0.944498	1.09392	1.22318	1.01993	0.582987	0.0284769	0.234341		1.14624	0.0378658	0.196906	1.42175		1.32757	0.0183171	0.40879	1.73714	2	1.48444	0.0203193	0.569917	1.69209	2	1.27571	PLD3	0.627045	0.664785	0.652651	0.664932
38	P11279	LAMP1	Lysosome-associated membrane glycoprotein 1 (LAMP-1) (Lysosome-associated membrane protein 1) (CD107 antigen-like family member A) (CD antigen CD107a)	3832	Cellular metabolism	Phagosome	Lysosome	29	0.815839	0.850184	0.834683	0.927878	0.989689	0.91658	1.20166	1.14942	1.12822	1.04036	0.833012	0.881281	0.953134	1.17554	1.08429	1.05795	0.43359	0.0812652	0.362921		1.1442	0.0968906	0.194343	1.01372		1.41119	0.00822448	0.496914	2.08489	2	1.30165	0.0334707	0.380342	1.47534	2	1.20166	LAMP1	0.678929	0.707511	0.694611	0.772167
52	Q99808	S29A1	Equilibrative nucleoside transporter 1 (Equilibrative nitrobenzylmercaptopurine riboside-sensitive nucleoside transporter) (Equilibrative NBMPR-sensitive nucleoside transporter) (Nucleoside transporter, es-type) (Solute carrier family 29 member 1)					3	0.8169	0.85124	0.763557	0.881944	0.914712	0.937114	1.17192	1.09539	1.0832	1.05442	0.83407	0.82275	0.925913	1.13366	1.06881	0.986429	0.871214	-0.0197136	0.0598751		1.11011	0.0463847	0.150709	1.33363		1.35919	0.0190395	0.442743	1.72035	2	1.28144	0.00898534	0.357768	2.04647	2	1.17192	S29A1	0.697061	0.726364	0.651544	0.752563
46	Q8WWI5	CTL1	Choline transporter-like protein 1 (CDw92) (Solute carrier family 44 member 1) (CD antigen CD92)					4	0.872067	0.830118	0.716489	0.859742	0.895771	0.806441	1.26637	1.11195	1.40883	1.23813	0.851092	0.788115	0.851106	1.18916	1.32348	0.926004	0.487614	-0.110909	0.311923		1.00002	0.999804	2.32243e-05	8.52747e-05		1.39722	0.0517053	0.482557	1.28647	2	1.55504	0.0329188	0.636948	1.48256	2	1.40883	CTL1	0.619	0.589224	0.508569	0.610251
47	Q9HB20	PKHA3	Pleckstrin homology domain-containing family A member 3 (PH domain-containing family A member 3) (Phosphatidylinositol-four-phosphate adapter protein 1) (FAPP-1) (Phosphoinositol 4-phosphate adapter protein 1)					1	0.807352	0.90299	0.798074	0.858976	0.885511	1.18539	1.10108	1.21304	1.37723	1.23063	0.855171	0.828525	1.03545	1.15706	1.30393	0.968842	0.684614	-0.0456673	0.164554		1.21081	0.370582	0.275976	0.431116		1.35301	0.0546452	0.436177	1.26245	2	1.52476	0.0359939	0.608579	1.44377	2	1.37723	PKHA3	0.586215	0.655658	0.579479	0.6237
49	Q9C0H2	TTYH3	Protein tweety homolog 3 (hTTY3)					18	0.873128	0.841735	0.822132	0.810745	0.903663	0.920314	1.19291	1.09626	1.28337	1.16783	0.857432	0.816438	0.911988	1.14459	1.2256	0.952191	0.13348	-0.0706776	0.874585		1.06363	0.0917059	0.088994	1.0376		1.3349	0.0299087	0.416734	1.5242	2	1.42939	0.0254338	0.515395	1.59459	2	1.28337	TTYH3	0.68034	0.655879	0.640604	0.631732
36	Q12841	FSTL1	Follistatin-related protein 1 (Follistatin-like protein 1)	951	Basic Signaling pathway	Wnt	Cadherin signaling pathway	12	0.877372	0.843847	0.802258	0.940893	0.95812	0.848443	1.13256	1.09016	1.28624	1.1369	0.860609	0.871576	0.903282	1.11136	1.21157	1.01274	0.891906	0.018267	0.049681		1.04958	0.534336	0.069817	0.272186		1.29137	0.0114177	0.368901	1.94242	2	1.40781	0.0444045	0.49345	1.35257	2	1.28624	FSTL1	0.68212	0.656056	0.623722	0.731505
41	O43567	RNF13	E3 ubiquitin-protein ligase RNF13 (EC 2.3.2.27) (RING finger protein 13) (RING-type E3 ubiquitin transferase RNF13)	10247	Cellular metabolism	Ubiquitination		6	0.887981	0.885036	0.904763	0.915629	1.04178	0.967916	1.22702	1.10672	1.32743	1.18283	0.886509	0.910196	1.00485	1.16687	1.25513	1.02672	0.0520955	0.0380428	1.2832		1.13349	0.0852581	0.180769	1.06926		1.31625	0.0430984	0.396437	1.36554	2	1.41581	0.0363968	0.501626	1.43894	2	1.32743	RNF13	0.66895	0.666732	0.681592	0.689778
79	Q7Z628	ARHG8	Neuroepithelial cell-transforming gene 1 protein (Proto-oncogene p65 Net1) (Rho guanine nucleotide exchange factor 8)					1	0.541064	0.751964	1.22797	1.02051	1.05914	0.761639	1.14481	1.07709	0.761402	1.15752	0.646514	1.12424	0.91039	1.11095	0.959462	1.73893	0.083969	0.798197	1.07588		1.40815	0.284791	0.493803	0.545474		1.71837	0.0524336	0.781042	1.28039	2	1.48405	0.29782	0.569544	0.526046		1.22797	ARHG8	0.440617	0.612365	1	0.831059
90	Q96GP6	SREC2	Scavenger receptor class F member 2 (SRECRP-1) (Scavenger receptor expressed by endothelial cells 2 protein) (SREC-II)			heterophilic cell-cell adhesion via plasma membrane cell adhesion molecules [GO:0007157]		2	0.674738	0.736122	0.774017	0.862804	0.862624	0.698169	0.913048	0.921106	0.688614	0.724505	0.70543	0.818411	0.780396	0.917077	0.70656	1.16016	0.171368	0.214322	0.76607		1.10627	0.483012	0.145704	0.316042		1.30003	0.0207289	0.37854	1.68342	2	1.0016	0.977542	0.0023081	0.00986468		0.921106	SREC2	0.73253	0.799172	0.840312	0.936704
72	O43657	TSN6	Tetraspanin-6 (Tspan-6) (A15 homolog) (Putative NF-kappa-B-activating protein 321) (T245 protein) (Tetraspanin TM4-D) (Transmembrane 4 superfamily member 6)			negative regulation of NIK/NF-kappaB signaling [GO:1901223]; negative regulation of viral-induced cytoplasmic pattern recognition receptor signaling pathway [GO:0039532]; positive regulation of I-kappaB kinase/NF-kappaB signaling [GO:0043123]		15	0.786134	0.775199	0.709167	0.842134	0.935232	0.906313	1.33022	1.18428	1.30348	1.08441	0.780666	0.77565	0.920773	1.25725	1.19395	0.993575	0.946906	-0.00929943	0.023693		1.17947	0.0119563	0.238139	1.9224		1.61048	0.0227716	0.687492	1.64261	2	1.5294	0.0637571	0.612963	1.19547		1.33022	TSN6	0.590982	0.582761	0.533121	0.63308
55	P24593	IBP5	Insulin-like growth factor-binding protein 5 (IBP-5) (IGF-binding protein 5) (IGFBP-5)	1608	Extracellular Matrix (ECM)	ECM		17	0.849788	0.773087	0.748914	0.949314	1.04099	0.968849	1.19203	1.21565	0.98647	0.991626	0.811437	0.849114	1.00492	1.20384	0.989048	1.04643	0.759003	0.0654786	0.119756		1.23844	0.0667179	0.308528	1.17576		1.48359	0.0102959	0.569096	1.98734	2	1.21888	0.0437818	0.285561	1.35871		1.21565	IBP5	0.699039	0.635944	0.61606	0.78091
73	Q9BY89	K1671	Uncharacterized protein KIAA1671					1	0.857214	0.778367	0.895349	1.07717	0.926551	0.798974	1.07397	1.07535	1.00946	0.954135	0.817791	0.986257	0.862762	1.07466	0.981796	1.206	0.231203	0.270232	0.636007		1.05499	0.609589	0.0772315	0.214963		1.3141	0.0227613	0.394076	1.6428	2	1.20055	0.0764686	0.263691	1.11652		1.07717	K1671	0.795806	0.722607	0.831209	1
78	Q06455	MTG8	Protein CBFA2T1 (Cyclin-D-related protein) (Eight twenty one protein) (Protein ETO) (Protein MTG8) (Zinc finger MYND domain-containing protein 2)			generation of precursor metabolites and energy [GO:0006091]; negative regulation of fat cell differentiation [GO:0045599]; negative regulation of transcription, DNA-templated [GO:0045892]		1	0.842362	0.811107	0.921499	0.899552	0.992846	1.35714	1.2174	1.09191	1.07171	0.874468	0.826734	0.910525	1.17499	1.15465	0.973088	1.10135	0.0482096	0.139275	1.31687		1.42124	0.197072	0.507154	0.705374		1.39664	0.0367532	0.481963	1.4347	2	1.17703	0.280362	0.235147	0.552281		1.35714	MTG8	0.620691	0.597661	0.679002	0.662831
68	Q14432	PDE3A	cGMP-inhibited 3',5'-cyclic phosphodiesterase A (EC 3.1.4.17) (Cyclic GMP-inhibited phosphodiesterase A) (CGI-PDE A)	6114	Metabolism	NucleotideMetabolism		2	0.829631	0.843847	0.698707	1.03659	0.880776	0.84191	1.12294	1.09539	0.975935	1.01131	0.836739	0.867649	0.861343	1.10917	0.993622	1.03694	0.871808	0.0523332	0.059579		1.0294	0.356465	0.0418096	0.447984		1.32558	0.00322202	0.406629	2.49187	2	1.18749	0.0144434	0.247919	1.84033		1.12294	PDE3A	0.7388	0.75146	0.62221	0.9231
75	P55058	PLTP	Phospholipid transfer protein (Lipid transfer protein II)					57	0.835996	0.848072	0.81481	1.00137	0.992057	0.940848	1.23751	1.20345	1.04872	0.932578	0.842034	0.908092	0.966452	1.22048	0.990651	1.07845	0.553006	0.108959	0.25727		1.14776	0.0419148	0.19882	1.37763		1.44944	0.00227191	0.5355	2.64361	2	1.1765	0.125855	0.234498	0.900128		1.23751	PLTP	0.675546	0.685304	0.658425	0.809183
67	P41222	PTGDS	Prostaglandin-H2 D-isomerase (EC 5.3.99.2) (Beta-trace protein) (Cerebrin-28) (Glutathione-independent PGD synthase) (Lipocalin-type prostaglandin-D synthase) (Prostaglandin-D2 synthase) (PGD2 synthase) (PGDS) (PGDS2)	5886	Metabolism	lipid metabolism		1	0.794621	0.894541	0.909993	0.937831	1.01021	0.868044	1.17279	1.22959	0.902189	0.813545	0.844581	0.923912	0.939126	1.20119	0.857867	1.09393	0.265737	0.129519	0.575549		1.11194	0.390173	0.153083	0.408743		1.42224	0.0249995	0.508162	1.60207	2	1.01573	0.860702	0.0225187	0.065147		1.22959	PTGDS	0.646246	0.72751	0.740076	0.762716
82	A8K855	EFCB7	EF-hand calcium-binding domain-containing protein 7					1	0.848727	0.840679	0.876522	1.00061	0.970747	0.817642	1.08709	1.02829	0.850472	0.98319	0.844703	0.938565	0.894195	1.05769	0.916831	1.11112	0.270195	0.152012	0.568323		1.05859	0.584713	0.0821446	0.233057		1.25214	0.0188601	0.3244	1.72446	2	1.08539	0.391319	0.118212	0.407469		1.08709	EFCB7	0.780735	0.773332	0.806303	0.920449
77	Q9UBP6	TRMB	tRNA (guanine-N(7)-)-methyltransferase (EC 2.1.1.33) (Methyltransferase-like protein 1) (mRNA (guanine-N(7)-)-methyltransferase) (EC 2.1.1.-) (miRNA (guanine-N(7)-)-methyltransferase) (EC 2.1.1.-) (tRNA (guanine(46)-N(7))-methyltransferase) (tRNA(m7G46)-methyltransferase)					1	0.858275	0.831174	0.912085	0.991421	0.954174	0.950182	1.13169	1.02481	0.917513	0.869781	0.844725	0.951753	0.952178	1.07825	0.893647	1.1267	0.125225	0.172106	0.902308		1.12721	0.0158629	0.17275	1.79962		1.27645	0.0514729	0.352137	1.28842	2	1.05792	0.216595	0.0812246	0.664352		1.13169	TRMB	0.758402	0.734454	0.80595	0.876054
59	P02766	TTHY	Transthyretin (ATTR) (Prealbumin) (TBPA)	1905	Extracellular Matrix (ECM)	ECM		3	0.89859	0.792097	0.788661	0.97611	1.0473	0.981917	1.19029	1.15552	0.915598	0.998186	0.845343	0.882385	1.01461	1.1729	0.956892	1.04382	0.763884	0.0618708	0.116973		1.20023	0.113523	0.263315	0.944916		1.38749	0.0280169	0.472475	1.55258	2	1.13196	0.239667	0.178819	0.620392		1.19029	TTHY	0.754936	0.665468	0.662581	0.820063
91	P06179	FLIC	Flagellin (Phase 1-I flagellin)	Bacterial flagellin family				2	0.84024	0.852296	0.894303	0.965391	0.964434	0.980983	1.2585	1.17121	1.07171	0.992563	0.846268	0.929847	0.972708	1.21486	1.03214	1.09876	0.146302	0.135879	0.83475		1.14941	0.00649221	0.200893	2.18761		1.43554	0.013991	0.521597	1.85415	2	1.21963	0.0433863	0.286446	1.36265		1.2585	FLIC	0.667651	0.677231	0.710609	0.767096
76	P48547	KCNC1	Potassium voltage-gated channel subfamily C member 1 (NGK2) (Voltage-gated potassium channel subunit Kv3.1) (Voltage-gated potassium channel subunit Kv4)					1	0.885859	0.812163	0.917315	0.950846	0.898139	0.994984	1.08621	1.11369	1.0583	0.940076	0.849011	0.93408	0.946561	1.09995	0.999188	1.1002	0.170381	0.137763	0.768579		1.1149	0.250081	0.156913	0.601919		1.29557	0.0236904	0.373586	1.62543	2	1.17688	0.163838	0.234973	0.785585		1.11369	KCNC1	0.795425	0.729252	0.823669	0.853777
57	Q8TE57	ATS16	A disintegrin and metalloproteinase with thrombospondin motifs 16 (ADAM-TS 16) (ADAM-TS16) (ADAMTS-16) (EC 3.4.24.-)	1780	Extracellular Matrix (ECM)	ECM	EMT	9	0.868884	0.84596	0.844097	1.02358	0.992846	0.928714	1.15093	1.07186	0.980724	0.996312	0.857422	0.933836	0.96078	1.1114	0.988518	1.08912	0.487236	0.123164	0.312261		1.12054	0.0935637	0.164201	1.02889		1.29621	0.0252744	0.374297	1.59732	2	1.1529	0.0109955	0.205262	1.95878		1.15093	ATS16	0.754941	0.735022	0.733404	0.889346
71	Q6NUK4	REEP3	Receptor expression-enhancing protein 3					3	0.850849	0.881868	0.893257	0.947018	0.953385	0.897912	1.08534	1.07274	0.970189	1.01506	0.866358	0.920138	0.925648	1.07904	0.992623	1.06207	0.225246	0.0868855	0.647343		1.06844	0.203063	0.0955004	0.692369		1.24549	0.00613874	0.316708	2.21192	2	1.14574	0.0436261	0.196282	1.36025		1.08534	REEP3	0.783949	0.812529	0.823023	0.872556
74	P30740	ILEU	Leukocyte elastase inhibitor (LEI) (Monocyte/neutrophil elastase inhibitor) (EI) (M/NEI) (Peptidase inhibitor 2) (PI-2) (Serpin B1)					2	0.872067	0.869194	0.825269	1.03812	0.921816	0.92498	1.12469	1.15465	1.10044	0.985065	0.870631	0.931695	0.923398	1.13967	1.04275	1.07014	0.624073	0.0977973	0.204764		1.06061	0.00163636	0.0848916	2.78612		1.30902	0.00311353	0.388486	2.50675	2	1.1977	0.096419	0.260265	1.01584		1.15465	ILEU	0.755265	0.752777	0.714735	0.899078
85	O00625	PIR	Pirin (EC 1.13.11.24) (Probable quercetin 2,3-dioxygenase PIR) (Probable quercetinase)					8	0.834935	0.91672	0.888028	0.975344	1.00863	0.84471	1.21915	1.12851	1.08895	0.848224	0.875828	0.931686	0.92667	1.17383	0.968586	1.06378	0.448988	0.0891963	0.347766		1.05805	0.634638	0.0814085	0.197474		1.34025	0.0394896	0.422501	1.40352	2	1.10591	0.541465	0.145233	0.266429		1.21915	PIR	0.684852	0.751936	0.728401	0.800022
60	P13473	LAMP2	Lysosome-associated membrane glycoprotein 2 (LAMP-2) (Lysosome-associated membrane protein 2) (CD107 antigen-like family member B) (LGP-96) (CD antigen CD107b)	3833	Cellular metabolism	Phagosome	Lysosome	23	0.86358	0.888205	0.850373	0.956205	1.03073	0.953915	1.18766	1.15116	1.05734	0.990688	0.875892	0.903289	0.992322	1.16941	1.02402	1.03128	0.664144	0.0444336	0.177738		1.13293	0.101972	0.180055	0.991521		1.33511	0.00557783	0.41696	2.25353	2	1.16911	0.0530007	0.225413	1.27572		1.18766	LAMP2	0.727126	0.74786	0.716006	0.805115
61	Q9UBG0	MRC2	C-type mannose receptor 2 (C-type lectin domain family 13 member E) (Endocytic receptor 180) (Macrophage mannose receptor 2) (Urokinase-type plasminogen activator receptor-associated protein) (UPAR-associated protein) (Urokinase receptor-associated protein) (CD antigen CD280)	3881	Cellular metabolism	Phagosome	ECM	33	0.914504	0.838567	0.821086	1.00214	0.992846	0.941781	1.12382	1.15204	1.05926	1.05255	0.876535	0.911612	0.967314	1.13793	1.0559	1.04002	0.755032	0.0566087	0.122034		1.10357	0.185695	0.142172	0.731199		1.29821	0.0231806	0.376525	1.63488	2	1.20463	0.0423124	0.268594	1.37353		1.15204	MRC2	0.793815	0.727899	0.712725	0.869885
63	P61916	NPC2	NPC intracellular cholesterol transporter 2 (Epididymal secretory protein E1) (Human epididymis-specific protein 1) (He1) (Niemann-Pick disease type C2 protein)	3970	Cellular metabolism	Lysosome		32	0.915564	0.841735	0.861878	0.894193	1.09781	0.978183	1.255	1.17818	0.942415	0.830416	0.87865	0.878036	1.038	1.21659	0.886415	0.999301	0.989225	-0.00100866	0.00470509		1.18136	0.151549	0.240444	0.819447		1.38462	0.0239622	0.469485	1.62047	2	1.00884	0.918403	0.0126947	0.0369665		1.255	NPC2	0.729531	0.670703	0.686754	0.712502
53	P43234	CATO	Cathepsin O (EC 3.4.22.42)	754	Cell Death	Apoptosis	Lysosome	3	0.889042	0.873419	0.875476	0.981469	1.04336	1.05379	1.22527	1.18254	0.963485	0.943825	0.88123	0.928472	1.04857	1.2039	0.953655	1.05361	0.470861	0.0753397	0.327108		1.1899	0.0031355	0.250834	2.50369		1.36616	0.00493382	0.450128	2.30682	2	1.08219	0.0287636	0.113948	1.54116		1.22527	CATO	0.725589	0.712839	0.714518	0.801023
62	P07602	SAP	Prosaposin (Proactivator polypeptide) [Cleaved into: Saposin-A (Protein A); Saposin-B-Val; Saposin-B (Cerebroside sulfate activator) (CSAct) (Dispersin) (Sphingolipid activator protein 1) (SAP-1) (Sulfatide/GM1 activator); Saposin-C (A1 activator) (Co-beta-glucosidase) (Glucosylceramidase activator) (Sphingolipid activator protein 2) (SAP-2); Saposin-D (Component C) (Protein C)]	3958	Cellular metabolism	Lysosome		214	0.841301	0.924113	0.867108	0.951611	1.02047	0.953915	1.2104	1.10498	1.08416	0.953198	0.882707	0.90936	0.987192	1.15769	1.01868	1.03019	0.696455	0.0429164	0.157107		1.11837	0.188078	0.161396	0.725662		1.31152	0.0545973	0.391242	1.26283	2	1.15404	0.221336	0.206693	0.654949		1.2104	SAP	0.69506	0.763477	0.716381	0.786195
58	Q92743	HTRA1	Serine protease HTRA1 (EC 3.4.21.-) (High-temperature requirement A serine peptidase 1) (L56) (Serine protease 11)	1831	Extracellular Matrix (ECM)	ECM		111	0.897529	0.868138	0.836775	1.0029	1.00468	0.957649	1.17192	1.11544	1.06596	1.03005	0.882834	0.91984	0.981166	1.14368	1.04801	1.04192	0.703721	0.0592412	0.1526		1.11138	0.0711496	0.152356	1.14783		1.29546	0.0145718	0.373468	1.83649	2	1.1871	0.0191659	0.247436	1.71747		1.17192	HTRA1	0.765862	0.740783	0.714021	0.855779
84	Q9NTJ4	MA2C1	Alpha-mannosidase 2C1 (EC 3.2.1.24) (Alpha mannosidase 6A8B) (Alpha-D-mannoside mannohydrolase) (Mannosidase alpha class 2C member 1)					5	0.864641	0.913552	0.916269	0.992187	1.04493	0.878311	1.12382	1.09191	0.949119	0.89415	0.889096	0.954228	0.961623	1.10786	0.921634	1.07326	0.28595	0.101994	0.54371		1.08157	0.491437	0.113132	0.308532		1.24606	0.0173536	0.317368	1.76061	2	1.0366	0.46976	0.0518549	0.328124		1.12382	MA2C1	0.769377	0.8129	0.815317	0.882871
83	Q8N987	NECA1	N-terminal EF-hand calcium-binding protein 1 (EF-hand calcium-binding protein 1) (Neuronal calcium-binding protein 1)			blastocyst hatching [GO:0001835]; regulation of amyloid precursor protein biosynthetic process [GO:0042984]		1	0.826448	0.964246	0.942418	0.995249	0.898139	0.91098	1.19291	1.25051	0.85526	0.77418	0.895347	0.968833	0.904559	1.22171	0.81472	1.08208	0.424232	0.113802	0.372396		1.01029	0.906278	0.014768	0.0427387		1.36451	0.0485724	0.448382	1.31361	2	0.909949	0.419362	-0.136142	0.377411		1.25051	NECA1	0.66089	0.771083	0.753628	0.795875
66	Q8TDQ7	GNPI2	Glucosamine-6-phosphate isomerase 2 (EC 3.5.99.6) (Glucosamine-6-phosphate deaminase 2) (GNPDA 2) (GlcN6P deaminase 2) (Glucosamine-6-phosphate isomerase SB52)	5081	Metabolism	Carbohydrate metabolism	Metabolism others	6	0.884798	0.913552	0.904763	0.960798	1.00232	0.930581	1.19466	1.13286	0.941457	0.930703	0.899175	0.932781	0.966449	1.16376	0.93608	1.03737	0.397656	0.0529359	0.400492		1.07482	0.223819	0.104091	0.650104		1.29426	0.0161871	0.372122	1.79083	2	1.04104	0.138049	0.0580302	0.859968		1.19466	GNPI2	0.740628	0.764697	0.75734	0.804245
89	Q8N129	CNPY4	Protein canopy homolog 4			positive regulation of protein localization to plasma membrane [GO:1903078]		8	0.901773	0.910383	0.847235	1.01056	1.00863	0.92218	1.15968	1.11544	0.983597	0.871656	0.906078	0.928898	0.965405	1.13756	0.927627	1.02519	0.806415	0.0358843	0.0934415		1.06548	0.305322	0.0914995	0.515242		1.25547	0.00934493	0.32823	2.02942	2	1.02378	0.738047	0.0339088	0.131916		1.15968	CNPY4	0.777607	0.785033	0.730579	0.871416
56	Q08380	LG3BP	Galectin-3-binding protein (Basement membrane autoantigen p105) (Lectin galactoside-binding soluble 3-binding protein) (Mac-2-binding protein) (MAC2BP) (Mac-2 BP) (Tumor-associated antigen 90K)	1700	Extracellular Matrix (ECM)	ECM		52	0.919808	0.906159	0.886982	1.02817	1.02994	0.958582	1.1693	1.11108	0.990301	0.927892	0.912983	0.957575	0.994261	1.14019	0.959097	1.04884	0.593755	0.068797	0.226393		1.08902	0.154694	0.123036	0.810527		1.24886	0.016879	0.320611	1.77265	2	1.05051	0.285653	0.0710873	0.544162		1.1693	LG3BP	0.786634	0.774961	0.75856	0.879306
86	P08133	ANXA6	Annexin A6 (67 kDa calelectrin) (Annexin VI) (Annexin-6) (Calphobindin-II) (CPB-II) (Chromobindin-20) (Lipocortin VI) (Protein III) (p68) (p70)					231	0.925113	0.901934	0.842005	1.03123	1.00311	0.926847	1.20865	1.17208	0.999879	0.896025	0.913523	0.936618	0.964976	1.19037	0.947952	1.02528	0.83114	0.0360189	0.0803259		1.05632	0.325766	0.079052	0.487095		1.30305	0.00605986	0.381891	2.21754	2	1.03769	0.583924	0.0533718	0.233643		1.20865	ANXA6	0.765409	0.746232	0.696648	0.853208
80	Q08357	S20A2	Sodium-dependent phosphate transporter 2 (Gibbon ape leukemia virus receptor 2) (GLVR-2) (Phosphate transporter 2) (PiT-2) (Pit2) (hPit2) (Solute carrier family 20 member 2)					14	0.916625	0.91144	0.856649	0.999842	0.956541	0.929647	1.19553	1.11021	1.13396	0.933515	0.914032	0.928245	0.943094	1.15287	1.03374	1.01555	0.861081	0.022261	0.0649558		1.0318	0.167853	0.0451568	0.775072		1.2613	0.0305647	0.334913	1.51478	2	1.13097	0.354892	0.177554	0.449904		1.19553	S20A2	0.766708	0.762371	0.716541	0.836315
70	P30711	GSTT1	Glutathione S-transferase theta-1 (EC 2.5.1.18) (GST class-theta-1) (Glutathione transferase T1-1)	10031	Cell Stress response	Free Radical	AminoAcid metbolism	6	0.930417	0.915664	0.915223	1.02434	0.981797	0.958582	1.18504	1.11369	0.976893	0.891338	0.923041	0.969782	0.970189	1.14937	0.934116	1.05064	0.485301	0.0712661	0.313989		1.05108	0.0755657	0.0718723	1.12168		1.2452	0.0249402	0.316372	1.6031	2	1.012	0.822458	0.0172072	0.0848863		1.18504	GSTT1	0.785137	0.772687	0.772315	0.864395
69	P27987	IP3KB	Inositol-trisphosphate 3-kinase B (EC 2.7.1.127) (Inositol 1,4,5-trisphosphate 3-kinase B) (IP3 3-kinase B) (IP3K B) (InsP 3-kinase B)	9417	Signaling Pathway	Ca-Signaling	Carbohydrate metabolism	6	0.922991	0.924113	0.956016	1.032	1.0252	0.915647	1.15093	1.15901	1.10331	1.02443	0.923552	0.994006	0.970425	1.15497	1.06387	1.07629	0.204858	0.106062	0.688547		1.05075	0.482343	0.0714241	0.316644		1.25057	0.000310317	0.322589	3.50819	2	1.15194	0.070743	0.20406	1.15032		1.15901	IP3KB	0.796363	0.797331	0.824857	0.890414
65	Q96G03	PGM2	Phosphoglucomutase-2 (PGM 2) (EC 5.4.2.2) (Glucose phosphomutase 2) (Phosphodeoxyribomutase) (Phosphopentomutase) (EC 5.4.2.7)	4841	Metabolism	Carbohydrate metabolism	Carbohydrate metabolism	19	0.954818	0.892429	0.861878	1.04425	1.01258	0.948315	1.19991	1.11544	0.97402	0.878217	0.923624	0.953062	0.980446	1.15767	0.926118	1.03187	0.788871	0.0452651	0.102994		1.06152	0.332184	0.0861327	0.478621		1.2534	0.0468217	0.325848	1.32955	2	1.0027	0.969156	0.00389134	0.0136061		1.19991	PGM2	0.795744	0.743749	0.718288	0.870273
87	Q14324	MYPC2	Myosin-binding protein C, fast-type (Fast MyBP-C) (C-protein, skeletal muscle fast isoform)					1	0.91026	0.950516	0.877568	1.09554	0.981797	0.930581	1.22789	1.16249	0.9654	0.835102	0.930388	0.986554	0.956189	1.19519	0.900251	1.06037	0.66266	0.0845649	0.17871		1.02773	0.511322	0.0394627	0.291305		1.28462	0.0203855	0.361339	1.69068	2	0.967608	0.701708	-0.0475048	0.153844		1.22789	MYPC2	0.741319	0.774104	0.714695	0.892211
88	Q9Y2S6	TMA7	Translation machinery-associated protein 7 (Coiled-coil domain-containing protein 72)			cytoplasmic translation [GO:0002181]		2	0.91026	0.951572	0.872338	1.00903	1.03231	1.05659	1.30485	1.17121	1.12822	0.84635	0.930916	0.940684	1.04445	1.23803	0.987283	1.01049	0.903716	0.0150584	0.0439681		1.12196	0.0417674	0.166016	1.37916		1.32991	0.048151	0.411324	1.31739	2	1.06055	0.730531	0.084812	0.136361		1.30485	TMA7	0.697595	0.729256	0.668533	0.773289
54	O95967	FBLN4	EGF-containing fibulin-like extracellular matrix protein 2 (Fibulin-4) (FIBL-4) (Protein UPH1)	1568	Extracellular Matrix (ECM)	ECM		3	0.919808	0.956853	0.892211	1.15602	1.13254	0.964182	1.22352	1.17992	0.915598	0.937264	0.938331	1.02412	1.04836	1.20172	0.926431	1.09142	0.585549	0.126211	0.232437		1.11726	0.32994	0.159967	0.481565		1.2807	0.0115902	0.356934	1.93591	2	0.987318	0.634937	-0.0184126	0.19727		1.22352	FBLN4	0.751772	0.78205	0.729217	0.944832
64	O75503	CLN5	Ceroid-lipofuscinosis neuronal protein 5 (Protein CLN5) [Cleaved into: Ceroid-lipofuscinosis neuronal protein 5, secreted form]	3984	Cellular metabolism	Lysosome		22	0.972854	0.941011	0.941372	1.01209	1.1499	1.07805	1.24451	1.17731	0.850472	0.790114	0.956932	0.976732	1.11398	1.21091	0.820293	1.02069	0.660423	0.0295456	0.180178		1.16411	0.0572762	0.219232	1.24203		1.26541	0.0207672	0.339601	1.68262	2	0.857211	0.0570721	-0.222278	1.24358		1.24451	CLN5	0.781717	0.75613	0.75642	0.813246
81	P21246	PTN	Pleiotrophin (PTN) (Heparin-binding brain mitogen) (HBBM) (Heparin-binding growth factor 8) (HBGF-8) (Heparin-binding growth-associated molecule) (HB-GAM) (Heparin-binding neurite outgrowth-promoting factor) (HBNF) (Heparin-binding neurite outgrowth-promoting factor 1) (HBNF-1) (Osteoblast-specific factor 1) (OSF-1)			bone mineralization [GO:0030282]; cellular response to hypoxia [GO:0071456]; cellular response to platelet-derived growth factor stimulus [GO:0036120]; cellular response to UV [GO:0034644]; cellular response to vitamin D [GO:0071305]; cerebellum development [GO:0021549]; decidualization [GO:0046697]; dendrite arborization [GO:0140059]; dendrite regeneration [GO:0031104]; endothelial cell differen…		18	1.02378	0.939955	0.868154	0.889599	1.05441	0.84751	1.25151	1.23221	0.958696	0.821981	0.981866	0.878877	0.950958	1.24186	0.890338	0.895109	0.140257	-0.159865	0.853077		0.968521	0.807838	-0.0461452	0.0926759		1.26479	0.0262891	0.338901	1.58022	2	0.906782	0.371917	-0.141172	0.429554		1.25151	PTN	0.818036	0.751059	0.693688	0.710823
92	Q6ZSY5	PPR3F	Protein phosphatase 1 regulatory subunit 3F (R3F)			regulation of glycogen (starch) synthase activity [GO:2000465]; regulation of glycogen biosynthetic process [GO:0005979]		2	1.13411	1.11105	1.10036	0.994483	0.974694	0.990317	0.856201	0.91152	0.894528	0.884777	1.12258	1.04742	0.982505	0.883861	0.889653	0.933048	0.299741	-0.0999762	0.523254		0.875221	0.00974353	-0.192281	2.01128		0.787348	0.0153957	-0.344927	1.8126	1	0.792507	0.00287667	-0.335504	2.54111	1	1.13411	PPR3F	1	0.979664	0.970239	0.876883
95	Q13938	CAYP1	Calcyphosin (Calcyphosine)			intracellular signal transduction [GO:0035556]		2	1.14366	1.25574	1.1924	1.31449	1.12622	0.990317	0.948031	0.955092	0.754698	0.682328	1.1997	1.25345	1.05827	0.951561	0.718513	1.0448	0.5831	0.0632315	0.234257		0.882114	0.24957	-0.180963	0.602808		0.793167	0.0475805	-0.334303	1.32257	1	0.598911	0.018681	-0.739586	1.7286	1	1.31449	CAYP1	0.870038	0.955301	0.90712	1
94	Q9ULD2	MTUS1	Microtubule-associated tumor suppressor 1 (AT2 receptor-binding protein) (Angiotensin-II type 2 receptor-interacting protein) (Mitochondrial tumor suppressor 1)			regulation of macrophage chemotaxis [GO:0010758]		2	1.22853	1.21349	1.05329	0.967688	0.916291	1.12286	0.876316	0.936792	0.890697	0.840726	1.22101	1.01049	1.01957	0.906554	0.865711	0.827583	0.0400671	-0.273024	1.39721		0.835023	0.191169	-0.260111	0.718582		0.742461	0.00967611	-0.429613	2.0143	1	0.709011	0.00534983	-0.49612	2.27166	1	1.22853	MTUS1	1	0.987758	0.857357	0.787678
93	Q969L2	MAL2	Protein MAL2			myelination [GO:0042552]; transcytosis [GO:0045056]		5	1.25824	1.20504	1.14011	1.07946	1.01415	1.03699	0.991759	0.919363	1.01041	0.88384	1.23164	1.10978	1.02557	0.955561	0.947127	0.901062	0.0943146	-0.150302	1.02542		0.832686	0.0191624	-0.264155	1.71755		0.775844	0.0254653	-0.366161	1.59405	1	0.768996	0.0535819	-0.378952	1.27098	1	1.25824	MAL2	1	0.957723	0.906113	0.857916
112	Q9NYF3	FA53C	Protein FAM53C			protein import into nucleus [GO:0006606]		1	0.959062	1.03923	0.931958	0.77017	0.827108	0.954849	0.756501	0.793005	0.932837	0.837914	0.999146	0.851064	0.890979	0.774753	0.885376	0.851791	0.242639	-0.231429	0.615039		0.89174	0.287886	-0.165305	0.54078		0.775415	0.0364346	-0.36696	1.43849	1	0.886132	0.208522	-0.174406	0.680848		1.03923	FA53C	0.922857	1	0.896777	0.741096
97	P50895	BCAM	Basal cell adhesion molecule (Auberger B antigen) (B-CAM cell surface glycoprotein) (F8/G253 antigen) (Lutheran antigen) (Lutheran blood group glycoprotein) (CD antigen CD239)	1938	Extracellular Matrix (ECM)	ECM		2	1.06091	1.0424	0.94974	0.916395	0.924972	0.998718	0.843083	0.822634	0.932837	0.898836	1.05165	0.933067	0.961845	0.832858	0.915837	0.887238	0.0248955	-0.172608	1.60388		0.914602	0.141991	-0.128784	0.847738		0.791951	0.0039493	-0.336517	2.40348	1	0.870854	0.0197122	-0.199498	1.70526		1.06091	BCAM	1	0.982553	0.895213	0.863782
103	Q96C45	ULK4	Serine/threonine-protein kinase ULK4 (EC 2.7.11.1) (Unc-51-like kinase 4)			microtubule cytoskeleton organization [GO:0000226]; regulation of JNK cascade [GO:0046328]; regulation of MAPK cascade [GO:0043408]; regulation of neuron migration [GO:2001222]; regulation of neuron projection development [GO:0010975]; regulation of p38MAPK cascade [GO:1900744]; regulation of protein kinase C signaling [GO:0090036]		2	1.04712	1.07197	1.05329	0.94319	1.00232	1.01459	0.827341	0.85052	0.883992	0.851973	1.05954	0.99824	1.00845	0.83893	0.867983	0.942141	0.390851	-0.0859848	0.407989		0.951778	0.0663343	-0.0713031	1.17826		0.791784	0.00588054	-0.336821	2.23058	1	0.819204	0.0110086	-0.287705	1.95827		1.07197	ULK4	0.976815	1	0.982574	0.879865
110	Q96PD2	DCBD2	Discoidin, CUB and LCCL domain-containing protein 2 (CUB, LCCL and coagulation factor V/VIII-homology domains protein 1) (Endothelial and smooth muscle cell-derived neuropilin-like protein)			intracellular receptor signaling pathway [GO:0030522]; negative regulation of cell growth [GO:0030308]; wound healing [GO:0042060]		5	1.07152	1.05402	0.976935	0.983765	0.943125	0.997784	0.814222	0.851391	0.984555	0.893213	1.06277	0.98035	0.970454	0.832807	0.938884	0.92245	0.0127421	-0.116457	1.89476		0.913139	0.0845578	-0.131094	1.07285		0.783621	0.00788511	-0.351772	2.10319	1	0.883433	0.116738	-0.178807	0.932789		1.07152	DCBD2	1	0.983667	0.91173	0.918104
99	P02743	SAMP	Serum amyloid P-component (SAP) (9.5S alpha-1-glycoprotein) [Cleaved into: Serum amyloid P-component(1-203)]	2031	Extracellular Matrix (ECM)	ECM		1	1.11714	1.05085	1.01877	0.920988	0.963644	1.04632	0.824717	0.767734	0.933795	1.00194	1.08399	0.969881	1.00498	0.796225	0.967865	0.89473	0.193099	-0.160476	0.714219		0.927111	0.27441	-0.109185	0.5616		0.73453	0.0222998	-0.445107	1.6517	1	0.89287	0.134539	-0.163477	0.871153		1.11714	SAMP	1	0.940662	0.91195	0.824418
100	P23560	BDNF	Brain-derived neurotrophic factor (BDNF) (Abrineurin) [Cleaved into: BDNF precursor form (ProBDNF)]	8209	Basic Signaling pathway	MAPK	Metabotropic glutamate R-I-III pathway	222	1.12987	1.06458	1.03865	1.02434	0.930497	1.00245	0.915672	0.846163	1.01041	0.977567	1.09722	1.03149	0.966474	0.880917	0.99399	0.940095	0.188098	-0.0891216	0.725617		0.880836	0.114768	-0.183054	0.94018		0.802861	0.0453152	-0.316778	1.34376	1	0.905914	0.105794	-0.142553	0.975539		1.12987	BDNF	1	0.942215	0.919264	0.906602
101	Q01650	LAT1	Large neutral amino acids transporter small subunit 1 (4F2 light chain) (4F2 LC) (4F2LC) (CD98 light chain) (Integral membrane protein E16) (E16) (L-type amino acid transporter 1) (hLAT1) (Solute carrier family 7 member 5) (y+ system cationic amino acid transporter)	9689	Metabolism	Carbohydrate metabolism		8	1.14154	1.05402	1.04283	0.934768	0.971537	1.04912	0.88856	0.872306	1.02765	1.00662	1.09778	0.9888	1.01033	0.880433	1.01714	0.900729	0.257552	-0.150835	0.589135		0.92034	0.273447	-0.119761	0.563127		0.802014	0.0394705	-0.3183	1.40373	1	0.926543	0.215048	-0.110071	0.667465		1.14154	LAT1	1	0.923331	0.913532	0.818868
98	P78333	GPC5	Glypican-5 [Cleaved into: Secreted glypican-5]	1996	Extracellular Matrix (ECM)	ECM		4	1.15851	1.04029	1.00518	0.977641	0.983375	1.03792	0.852703	0.859234	0.929964	1.01974	1.0994	0.991408	1.01065	0.855969	0.974854	0.901772	0.217162	-0.149165	0.663215		0.919272	0.305967	-0.121437	0.514325		0.778578	0.0543682	-0.361086	1.26466	1	0.886714	0.235359	-0.173459	0.628268		1.15851	GPC5	1	0.897951	0.867644	0.843876
108	Q92623	TTC9A	Tetratricopeptide repeat protein 9A (TPR repeat protein 9A)			bone development [GO:0060348]		6	1.14154	1.06986	1.06375	0.897255	1.00626	1.06872	0.873693	0.903678	0.961569	1.00194	1.1057	0.980503	1.03749	0.888685	0.981752	0.886772	0.301261	-0.173364	0.521057		0.938314	0.287798	-0.091858	0.540913		0.803732	0.0305844	-0.315214	1.5145	1	0.887902	0.0947364	-0.171527	1.02348		1.14154	TTC9A	1	0.937208	0.931857	0.786006
104	P51674	GPM6A	Neuronal membrane glycoprotein M6-a (M6a)			neural retina development [GO:0003407]; neuron migration [GO:0001764]; neuron projection development [GO:0031175]; neuron projection morphogenesis [GO:0048812]; positive regulation of filopodium assembly [GO:0051491]; regulation of synapse organization [GO:0050807]; response to bacterium [GO:0009617]; stem cell differentiation [GO:0048863]; synapse assembly [GO:0007416]		43	1.12987	1.09732	1.07003	0.91716	1.02441	1.04725	0.853578	0.915878	1.04202	1.01318	1.11359	0.993593	1.03583	0.884728	1.0276	0.892241	0.264423	-0.164495	0.577701		0.930173	0.0595888	-0.104429	1.22484		0.79448	0.0227791	-0.331917	1.64246	1	0.92278	0.0583892	-0.115942	1.23367		1.12987	GPM6A	1	0.971192	0.947036	0.811741
96	P55290	CAD13	Cadherin-13 (Heart cadherin) (H-cadherin) (P105) (Truncated cadherin) (T-cad) (T-cadherin)	1125	Basic Signaling pathway	Wnt	Cadherin signaling pathway	18	1.14896	1.0857	1.04492	0.942424	0.995213	1.02299	0.842208	0.90542	1.01233	0.961633	1.11733	0.993674	1.0091	0.873814	0.986981	0.889327	0.176442	-0.169215	0.753398		0.903133	0.088551	-0.14699	1.05281		0.782054	0.0321031	-0.35466	1.49345	1	0.883337	0.0846092	-0.178964	1.07258		1.14896	CAD13	1	0.944939	0.909448	0.820238
102	P41217	OX2G	OX-2 membrane glycoprotein (CD antigen CD200)					21	1.1479	1.09732	1.07526	0.951611	1.07019	1.09019	0.842208	0.914135	0.98264	0.927892	1.12261	1.01343	1.08019	0.878171	0.955266	0.902747	0.243776	-0.147606	0.61301		0.962212	0.259175	-0.0555737	0.586407		0.782258	0.0308625	-0.354283	1.51057	1	0.850932	0.0461914	-0.232884	1.33544		1.1479	OX2G	1	0.955933	0.936713	0.828999
113	Q6ZU80	CE128	Centrosomal protein of 128 kDa (Cep128)			protein localization [GO:0008104]		1	1.14366	1.1195	0.93928	0.904911	0.752921	1.56061	0.800229	0.626561	1.15407	0.973818	1.13158	0.922096	1.15677	0.713395	1.06395	0.814875	0.00990641	-0.295348	2.00408		1.02226	0.955959	0.0317618	0.0195608		0.630443	0.0412508	-0.665563	1.38457	1	0.940232	0.534536	-0.0889115	0.272023		1.56061	CE128	0.732827	0.717344	0.601866	0.579843
111	Q9NQZ5	STAR7	StAR-related lipid transfer protein 7, mitochondrial (Gestational trophoblastic tumor protein 1) (START domain-containing protein 7) (StARD7)					2	1.20519	1.12161	1.16626	1.04425	1.06309	1.08832	0.915672	0.948992	1.07554	1.02068	1.1634	1.10525	1.0757	0.932332	1.04811	0.950017	0.514023	-0.0739749	0.289017		0.924621	0.182303	-0.113067	0.739205		0.801385	0.0358817	-0.319433	1.44513	1	0.900902	0.14751	-0.150558	0.83118		1.20519	STAR7	1	0.930647	0.967692	0.866456
106	Q5RHP9	ERIC3	Glutamate-rich protein 3					1	1.21898	1.10894	1.0627	0.865867	0.889457	1.07992	0.804602	0.813048	0.990301	0.965382	1.16396	0.964285	0.984689	0.808825	0.977842	0.828452	0.2186	-0.271509	0.660349		0.845982	0.244677	-0.241301	0.611407		0.694891	0.0233067	-0.525142	1.63252	1	0.840099	0.080893	-0.251369	1.09209		1.21898	ERIC3	1	0.909721	0.871795	0.710318
107	Q96IW7	SC22A	Vesicle-trafficking protein SEC22a (SEC22 vesicle-trafficking protein homolog A) (SEC22 vesicle-trafficking protein-like 2)					2	1.19458	1.21983	1.13592	1.03889	0.906031	1.15553	0.907801	0.867077	1.1081	1.14909	1.20721	1.0874	1.03078	0.887439	1.12859	0.900761	0.139409	-0.150784	0.855709		0.853854	0.294679	-0.227938	0.530651		0.735118	0.00556618	-0.443952	2.25444	1	0.934881	0.0823218	-0.0971449	1.08449		1.21983	SC22A	0.979304	1	0.931214	0.851666
105	Q9Y2Z2	MTO1	Protein MTO1 homolog, mitochondrial					1	1.30492	1.21666	1.14534	1.03582	1.01889	1.05939	0.863198	0.799105	1.06596	1.09379	1.26079	1.09058	1.03914	0.831152	1.07988	0.864998	0.136586	-0.209232	0.864595		0.824197	0.0447838	-0.278939	1.34888		0.659231	0.0157338	-0.601144	1.80317	1	0.856507	0.0596206	-0.223463	1.2246		1.30492	MTO1	1	0.932366	0.877707	0.793785
109	Q86W92	LIPB1	Liprin-beta-1 (Protein tyrosine phosphatase receptor type f polypeptide-interacting protein-binding protein 1) (PTPRF-interacting protein-binding protein 1) (hSGT2)					2	1.52771	1.39937	1.38172	1.11468	1.28486	1.21153	1.08359	1.12066	1.20388	0.946637	1.46354	1.2482	1.24819	1.10213	1.07526	0.852865	0.283251	-0.229611	0.547829		0.852859	0.100362	-0.22962	0.998429		0.753055	0.032499	-0.409172	1.48813	1	0.734696	0.114066	-0.444781	0.942844		1.52771	LIPB1	1	0.915993	0.904443	0.729641
164	Q9UKA4	AKA11	A-kinase anchor protein 11 (AKAP-11) (A-kinase anchor protein 220 kDa) (AKAP 220) (hAKAP220) (Protein kinase A-anchoring protein 11) (PRKA11)			intracellular signal transduction [GO:0035556]; protein localization [GO:0008104]		1	0.534698	0.660081	0.549134	0.634663	0.544566	0.570296	0.732887	0.817406	1.65018	1.69457	0.597389	0.591898	0.557431	0.775146	1.67238	0.990808	0.9489	-0.0133229	0.0227795		0.933111	0.596111	-0.0998793	0.224673		1.29756	0.143075	0.375797	0.844437		2.79948	0.00380547	1.48516	2.41959	2	1.69457	AKA11	0.315535	0.389526	0.324054	0.374526
122	P50281	MMP14	Matrix metalloproteinase-14 (MMP-14) (EC 3.4.24.80) (MMP-X1) (Membrane-type matrix metalloproteinase 1) (MT-MMP 1) (MTMMP1) (Membrane-type-1 matrix metalloproteinase) (MT1-MMP) (MT1MMP)	1762	Extracellular Matrix (ECM)	ECM	EMT	6	0.720357	0.735066	0.786569	0.850555	0.847628	0.798041	1.07572	0.924592	1.473	1.53524	0.727712	0.818562	0.822834	1.00015	1.50412	1.12484	0.109528	0.169725	0.960474		1.13072	0.0666151	0.177236	1.17643		1.37438	0.0696391	0.458785	1.15715		2.06692	0.00169185	1.04748	2.77164	2	1.53524	MMP14	0.469215	0.478796	0.512343	0.554021
118	Q6ZMP0	THSD4	Thrombospondin type-1 domain-containing protein 4 (A disintegrin and metalloproteinase with thrombospondin motifs-like protein 6) (ADAMTS-like protein 6) (ADAMTSL-6)	1630	Extracellular Matrix (ECM)	ECM		1	0.664129	0.822725	0.837821	0.895724	1.08834	0.966049	1.10458	1.03004	1.14546	1.10129	0.743427	0.866773	1.0272	1.06731	1.12337	1.16592	0.281449	0.221463	0.5506		1.3817	0.10523	0.466448	0.97786		1.43566	0.0660224	0.521712	1.18031		1.51107	0.0438725	0.595571	1.35781	2	1.14546	THSD4	0.579795	0.718251	0.731431	0.781981
140	Q96QD8	S38A2	Sodium-coupled neutral amino acid transporter 2 (Amino acid transporter A2) (Protein 40-9-1) (Solute carrier family 38 member 2) (System A amino acid transporter 2) (System A transporter 1) (System N amino acid transporter 2)	7054	Metabolism	Digestive_metabolism		3	0.785073	0.750908	0.722765	0.675238	0.700832	0.801774	1.01275	0.859234	1.78331	1.38621	0.76799	0.699001	0.751303	0.935992	1.58476	0.91017	0.142479	-0.135793	0.846248		0.978272	0.78379	-0.0316927	0.1058		1.21875	0.166135	0.285408	0.779539		2.06352	0.0546915	1.04511	1.26208	2	1.78331	S38A2	0.440234	0.421076	0.405294	0.378643
116	Q13501	SQSTM	Sequestosome-1 (EBI3-associated protein of 60 kDa) (EBIAP) (p60) (Phosphotyrosine-independent ligand for the Lck SH2 domain of 62 kDa) (Ubiquitin-binding protein p62)	884	Cell Death	Cellular senescence	Mitophagy	17	0.777646	0.760413	0.782385	0.801558	0.831055	0.801774	0.922668	0.889735	1.54387	1.70863	0.76903	0.791971	0.816414	0.906201	1.62625	1.02983	0.217067	0.0424092	0.663407		1.06162	0.108085	0.0862623	0.966233		1.17837	0.0178663	0.236793	1.74796		2.11468	0.00920753	1.08044	2.03586	2	1.70863	SQSTM	0.455128	0.445042	0.457901	0.469123
171	Q86SF2	GALT7	N-acetylgalactosaminyltransferase 7 (EC 2.4.1.41) (Polypeptide GalNAc transferase 7) (GalNAc-T7) (pp-GaNTase 7) (Protein-UDP acetylgalactosaminyltransferase 7) (UDP-GalNAc:polypeptide N-acetylgalactosaminyltransferase 7)					2	0.877372	0.689652	0.757281	0.815339	0.947071	0.968849	1.01537	0.889735	1.24506	1.42933	0.783512	0.78631	0.95796	0.952554	1.33719	1.00357	0.979866	0.00514276	0.00883317		1.22265	0.20614	0.29001	0.685838		1.21575	0.273145	0.281845	0.563607		1.70667	0.0520595	0.771181	1.2835	2	1.42933	GALT7	0.613835	0.482501	0.529816	0.570435
133	P01130	LDLR	Low-density lipoprotein receptor (LDL receptor)	3606	Cellular metabolism	Endocytosis	Digestive_metabolism	1	0.772342	0.79949	0.976935	0.928644	0.905242	0.811108	1.0005	0.884506	0.9654	1.04505	0.785916	0.952789	0.858175	0.942505	1.00522	1.21233	0.0264642	0.277783	1.57734		1.09194	0.278148	0.126897	0.555725		1.19924	0.119347	0.262126	0.923189		1.27905	0.0348915	0.355072	1.45728	2	1.04505	LDLR	0.739048	0.765026	0.934822	0.888612
161	P02511	CRYAB	Alpha-crystallin B chain (Alpha(B)-crystallin) (Heat shock protein beta-5) (HspB5) (Renal carcinoma antigen NY-REN-27) (Rosenthal fiber component)	13948	Signaling Pathway	VEGF signaling pathway	Folding, sorting and degradation	48	0.785073	0.792097	0.817948	0.876585	0.92734	0.952048	1.2034	0.976007	1.23548	1.1772	0.788585	0.847266	0.939694	1.08971	1.20634	1.07441	0.185242	0.103549	0.732261		1.19162	0.007147	0.252926	2.14588		1.38185	0.11798	0.466601	0.928192		1.52976	0.00489969	0.613303	2.30983	2	1.23548	CRYAB	0.635438	0.641124	0.662047	0.709508
214	O75556	SG2A1	Mammaglobin-B (Lacryglobin) (Lipophilin-C) (Mammaglobin-2) (Secretoglobin family 2A member 1)			androgen receptor signaling pathway [GO:0030521]		1	0.787194	0.802658	0.981119	0.80998	0.89735	0.826042	1.93542	0.915878	0.972104	1.01037	0.794926	0.895549	0.861696	1.42565	0.991238	1.12658	0.362186	0.171951	0.441068		1.08399	0.208712	0.116357	0.680454		1.79343	0.34159	0.842724	0.466495		1.24696	0.0108706	0.31841	1.96375	2	1.93542	SG2A1	0.406731	0.414721	0.506929	0.418504
176	Q9P1Z2	CACO1	Calcium-binding and coiled-coil domain-containing protein 1 (Calphoglin) (Coiled-coil coactivator protein) (Sarcoma antigen NY-SAR-3)			intracellular steroid hormone receptor signaling pathway [GO:0030518]; positive regulation of gene expression [GO:0010628]; positive regulation of transcription, DNA-templated [GO:0045893]; positive regulation of transcription by RNA polymerase II [GO:0045944]; signal transduction [GO:0007165]; Wnt signaling pathway [GO:0016055]		3	0.775524	0.834342	0.895349	0.947783	0.921026	0.798974	0.997881	0.969907	1.25368	1.22126	0.804933	0.921566	0.86	0.983894	1.23747	1.1449	0.0976738	0.195219	1.01022		1.06841	0.501662	0.0954677	0.299589		1.22233	0.0315546	0.289633	1.50094		1.53735	0.00597381	0.620449	2.22375	2	1.25368	CACO1	0.618599	0.665515	0.714177	0.756001
156	Q00653	NFKB2	Nuclear factor NF-kappa-B p100 subunit (DNA-binding factor KBF2) (H2TF1) (Lymphocyte translocation chromosome 10 protein) (Nuclear factor of kappa light polypeptide gene enhancer in B-cells 2) (Oncogene Lyt-10) (Lyt10) [Cleaved into: Nuclear factor NF-kappa-B p52 subunit]	12781	Responsive Signaling pathway	Inflammation signaling pathway	Toll receptor pathway	3	0.823265	0.802658	0.7395	0.86357	0.782123	0.703769	0.844832	0.852263	1.22207	1.35154	0.812962	0.801535	0.742946	0.848547	1.2868	0.985944	0.872558	-0.0204222	0.0592055		0.913876	0.226057	-0.12993	0.645782		1.04377	0.0830988	0.0618077	1.08041		1.58286	0.0186022	0.662534	1.73044	2	1.35154	NFKB2	0.609134	0.593886	0.547156	0.638955
165	Q9BXS4	TMM59	Transmembrane protein 59 (Liver membrane-bound protein)			autophagy [GO:0006914]; negative regulation of protein glycosylation in Golgi [GO:0090285]; negative regulation of protein localization to plasma membrane [GO:1903077]; negative regulation of protein processing [GO:0010955]; positive regulation of autophagy [GO:0010508]		1	0.777646	0.850184	0.851419	0.869694	0.928919	0.886712	0.982139	1.01348	1.81779	1.54836	0.813915	0.860557	0.907815	0.997809	1.68307	1.05731	0.338622	0.0803916	0.470285		1.11537	0.154664	0.15752	0.810612		1.22594	0.0431911	0.293885	1.36461		2.06787	0.0248093	1.04815	1.60539	2	1.81779	TMM59	0.427798	0.467703	0.468382	0.478436
173	P28799	GRN	Progranulin (PGRN) (Acrogranin) (Epithelin precursor) (Glycoprotein of 88 Kda) (GP88) (Glycoprotein 88) (Granulin precursor) (PC cell-derived growth factor) (PCDGF) (Proepithelin) (PEPI) [Cleaved into: Paragranulin; Granulin-1 (Granulin G); Granulin-2 (Granulin F); Granulin-3 (Epithelin-2) (Granulin B); Granulin-4 (Epithelin-1) (Granulin A); Granulin-5 (Granulin C); Granulin-6 (Granulin D); Granu…					30	0.780829	0.848072	0.704983	0.86357	0.903663	0.941781	1.19991	1.01784	1.38585	1.1772	0.81445	0.784276	0.922722	1.10887	1.28153	0.962952	0.759539	-0.0544646	0.11945		1.13294	0.107295	0.18007	0.969422		1.3615	0.0936363	0.445193	1.02856		1.57349	0.0508994	0.653964	1.29329	2	1.38585	GRN	0.563431	0.611952	0.508702	0.623135
169	Q9Y287	ITM2B	Integral membrane protein 2B (Immature BRI2) (imBRI2) (Protein E25B) (Transmembrane protein BRI) (Bri) [Cleaved into: BRI2, membrane form (Mature BRI2) (mBRI2); BRI2 intracellular domain (BRI2 ICD); BRI2C, soluble form; Bri23 peptide (Bri2-23) (ABri23) (C-terminal peptide) (P23 peptide)]					18	0.814778	0.821669	0.811672	0.792371	0.834211	0.840043	0.932289	0.908906	1.44523	1.43308	0.818223	0.802022	0.837127	0.920597	1.43915	0.980199	0.254643	-0.0288536	0.594068		1.0231	0.0525512	0.0329521	1.27942		1.12512	0.01388	0.170076	1.85761		1.75887	0.000126484	0.814653	3.89797	2	1.44523	ITM2B	0.563772	0.568539	0.561622	0.548268
158	P61769	B2MG	Beta-2-microglobulin [Cleaved into: Beta-2-microglobulin form pI 5.3]	13802	Cell Process	T cell activation		1	0.819022	0.822725	0.844097	0.875053	0.912345	0.892312	0.94016	0.891477	1.27954	1.33279	0.820873	0.859575	0.902328	0.915819	1.30616	1.04715	0.131083	0.0664645	0.882454		1.09923	0.0152801	0.136493	1.81587		1.11566	0.0601982	0.157902	1.22042		1.59119	0.00301112	0.670105	2.52127	2	1.33279	B2MG	0.614517	0.617295	0.633331	0.656558
193	Q96FZ5	CKLF7	CKLF-like MARVEL transmembrane domain-containing protein 7 (Chemokine-like factor superfamily member 7)			B-1a B cell differentiation [GO:0002337]; chemotaxis [GO:0006935]		1	0.865702	0.776255	0.72904	0.814573	0.929708	0.937114	0.983013	1.12851	1.0583	1.14159	0.820978	0.771807	0.933411	1.05576	1.09994	0.940106	0.510144	-0.0891047	0.292307		1.13695	0.129158	0.185168	0.888878		1.28598	0.110746	0.362867	0.955673		1.3398	0.0447868	0.422014	1.34885	2	1.14159	CKLF7	0.758331	0.679978	0.63862	0.713544
167	Q9Y328	NSG2	Neuronal vesicle trafficking-associated protein 2 (Neuron-specific protein family member 2) (Protein p19) (Hmp19)			clathrin coat assembly [GO:0048268]; dopamine receptor signaling pathway [GO:0007212]; endosomal transport [GO:0016197]		6	0.806291	0.847016	0.829453	0.760983	0.786069	0.879245	0.85795	0.867949	1.49024	1.57367	0.826653	0.795218	0.832657	0.86295	1.53195	0.961973	0.512708	-0.0559319	0.29013		1.00726	0.916796	0.0104396	0.0377274		1.04391	0.225572	0.0619939	0.646714		1.8532	0.00430336	0.890019	2.36619	2	1.57367	NSG2	0.512364	0.538243	0.527083	0.483573
170	P52823	STC1	Stanniocalcin-1 (STC-1)			bone development [GO:0060348]; cellular calcium ion homeostasis [GO:0006874]; cellular response to cAMP [GO:0071320]; cellular response to glucocorticoid stimulus [GO:0071385]; cellular response to hypoxia [GO:0071456]; chondrocyte proliferation [GO:0035988]; decidualization [GO:0046697]; embryo implantation [GO:0007566]; endothelial cell morphogenesis [GO:0001886]; growth plate cartilage axis sp…		7	0.808413	0.850184	0.87443	0.832947	0.869727	0.931514	0.958526	0.933306	1.41266	1.46026	0.829298	0.853688	0.90062	0.945916	1.43646	1.02941	0.49447	0.0418184	0.30586		1.086	0.19594	0.119028	0.707878		1.14062	0.0410883	0.189821	1.38628		1.73214	0.00270838	0.792556	2.56729	2	1.46026	STC1	0.55361	0.582215	0.598819	0.570411
181	Q9NYX4	CALY	Neuron-specific vesicular protein calcyon			clathrin coat assembly [GO:0048268]; dopamine receptor signaling pathway [GO:0007212]; endosomal transport [GO:0016197]; positive regulation of endocytosis [GO:0045807]; postsynaptic neurotransmitter receptor internalization [GO:0098884]		4	0.760672	0.901934	0.87966	0.848258	0.913134	0.889512	0.944532	1.05879	1.24793	1.21563	0.831303	0.863959	0.901323	1.00166	1.23178	1.03928	0.69597	0.0555885	0.15741		1.08423	0.431302	0.11667	0.365218		1.20493	0.201585	0.26895	0.695543		1.48175	0.0312075	0.567301	1.50574	2	1.24793	CALY	0.609545	0.722743	0.704893	0.679731
142	P05997	CO5A2	Collagen alpha-2(V) chain	7941	Basic Signaling pathway	PI3K	Integrin signalling pathway	2	0.771281	0.894541	0.966475	0.917926	0.920237	0.812041	1.11507	0.874049	1.1445	1.1594	0.832911	0.9422	0.866139	0.994561	1.15195	1.13121	0.24074	0.177872	0.618452		1.03989	0.724567	0.0564363	0.139922		1.19408	0.354812	0.255897	0.450002		1.38304	0.0358395	0.467839	1.44564	2	1.1594	CO5A2	0.665244	0.771558	0.833602	0.791728
166	P01023	A2MG	Alpha-2-macroglobulin (Alpha-2-M) (C3 and PZP-like alpha-2-macroglobulin domain-containing protein 5)					1	0.785073	0.880812	0.965429	0.717345	0.837368	0.820442	0.823842	0.78342	1.50365	1.72363	0.832942	0.841387	0.828905	0.803631	1.61364	1.01014	0.955133	0.0145532	0.0199359		0.995153	0.941377	-0.00700949	0.0262363		0.96481	0.629509	-0.0516833	0.200998		1.93728	0.0228043	0.95403	1.64198	2	1.72363	A2MG	0.455477	0.511022	0.560114	0.416183
129	O15162	PLS1	Phospholipid scramblase 1 (PL scramblase 1) (Ca(2+)-dependent phospholipid scramblase 1) (Erythrocyte phospholipid scramblase) (MmTRA1b)	2020	Extracellular Matrix (ECM)	ECM		2	0.879494	0.786816	0.789707	0.920988	0.868148	0.828842	0.984763	0.919363	1.17802	1.2325	0.833155	0.855347	0.848495	0.952063	1.20526	1.02664	0.808319	0.0379255	0.0924172		1.01841	0.789331	0.0263217	0.102741		1.14272	0.170969	0.192472	0.767084		1.44662	0.0202365	0.532688	1.69386	2	1.2325	PLS1	0.713584	0.638389	0.640734	0.74725
121	Q9H6X2	ANTR1	Anthrax toxin receptor 1 (Tumor endothelial marker 8)	1709	Extracellular Matrix (ECM)	ECM		6	0.815839	0.854409	0.85874	0.914098	0.902085	0.85031	1.0521	0.961192	1.25847	1.20251	0.835124	0.886419	0.876197	1.00665	1.23049	1.06142	0.26775	0.085999	0.572271		1.04918	0.331155	0.0692659	0.479968		1.20539	0.0738137	0.269498	1.13186		1.47342	0.00730639	0.55917	2.1363	2	1.25847	ANTR1	0.648279	0.678927	0.68237	0.726358
132	Q969S2	NEIL2	Endonuclease 8-like 2 (EC 3.2.2.-) (EC 4.2.99.18) (DNA glycosylase/AP lyase Neil2) (DNA-(apurinic or apyrimidinic site) lyase Neil2) (Endonuclease VIII-like 2) (Nei homolog 2) (NEH2) (Nei-like protein 2)	2393	Gene Expression	DNA replication and Repair		2	0.830692	0.856521	0.855603	0.900317	0.994424	0.902579	1.09933	0.849649	1.03244	1.0816	0.843606	0.87796	0.948502	0.97449	1.05702	1.04072	0.314768	0.0575854	0.50201		1.12434	0.158933	0.169081	0.798785		1.15515	0.406512	0.208077	0.390926		1.25298	0.0165095	0.325364	1.78227	2	1.09933	NEIL2	0.755634	0.779129	0.778294	0.818969
163	Q86VP1	TAXB1	Tax1-binding protein 1 (TRAF6-binding protein)	15071	Cell Death	Mitophagy		8	0.845544	0.841735	0.873384	0.883475	0.863413	0.90818	0.97077	0.918492	1.50556	1.49212	0.84364	0.878429	0.885796	0.944631	1.49884	1.04124	0.023197	0.0582994	1.63457		1.04997	0.201384	0.0703478	0.695976		1.11971	0.0612253	0.163123	1.21307		1.77664	0.000113622	0.829152	3.94454	2	1.50556	TAXB1	0.561613	0.559083	0.580104	0.586806
195	Q9NQ84	GPC5C	G-protein coupled receptor family C group 5 member C (Retinoic acid-induced gene 3 protein) (RAIG-3)			G protein-coupled receptor signaling pathway [GO:0007186]		5	0.86358	0.825893	0.86397	0.94319	0.9376	0.938048	0.974268	0.947249	1.11193	1.12472	0.844736	0.90358	0.937824	0.960759	1.11833	1.06966	0.311786	0.097151	0.506143		1.1102	0.0386237	0.150816	1.41315		1.13735	0.0376919	0.185673	1.42375		1.32388	0.00524791	0.404767	2.28001	2	1.12472	GPC5C	0.76782	0.734312	0.768167	0.838602
160	P10644	KAP0	cAMP-dependent protein kinase type I-alpha regulatory subunit (Tissue-specific extinguisher 1) (TSE1)	13892	Gene Expression	Transcription regulation by bZIP TF	Hedgehog	13	0.838118	0.854409	0.845143	0.838306	0.861045	0.871778	0.915672	0.943764	1.45097	1.47619	0.846263	0.841724	0.866411	0.929718	1.46358	0.994636	0.658507	-0.00775878	0.18144		1.02381	0.174861	0.0339457	0.757308		1.09862	0.0358308	0.135686	1.44574		1.72946	0.00059076	0.790325	3.22859	2	1.47619	KAP0	0.567757	0.578793	0.572516	0.567884
145	P02751	FINC	Fibronectin (FN) (Cold-insoluble globulin) (CIG) [Cleaved into: Anastellin; Ugl-Y1; Ugl-Y2; Ugl-Y3]	7965	Basic Signaling pathway	PI3K	Integrin signalling pathway	37	0.839179	0.858633	0.882798	0.89649	0.980218	0.938048	1.02499	0.970778	1.32072	1.15096	0.848906	0.889644	0.959133	0.997885	1.23584	1.04799	0.0756995	0.0676228	1.12091		1.12985	0.0416273	0.176126	1.38062		1.1755	0.0353978	0.233269	1.45102		1.4558	0.045455	0.541816	1.34242	2	1.32072	FINC	0.635395	0.650124	0.668421	0.678788
152	Q9H6Y7	RN167	E3 ubiquitin-protein ligase RNF167 (EC 2.3.2.27) (RING finger protein 167) (RING-type E3 ubiquitin transferase RNF167) (RING105)	10472	Cellular metabolism	Ubiquitination		2	0.860397	0.842791	0.885936	0.973813	0.995213	0.804574	1.03024	1.15988	1.1263	1.06848	0.851594	0.929874	0.899894	1.09506	1.09739	1.09192	0.222773	0.12687	0.652137		1.05672	0.663965	0.0795889	0.177855		1.28589	0.0652079	0.362772	1.1857		1.28863	0.0147817	0.365839	1.83027	2	1.15988	RN167	0.741799	0.72662	0.763817	0.839581
119	O60687	SRPX2	Sushi repeat-containing protein SRPX2 (Sushi-repeat protein upregulated in leukemia)	1662	Extracellular Matrix (ECM)	ECM		7	0.845544	0.858633	0.872338	0.90338	0.961277	0.896979	1.05036	0.986464	1.35233	1.2475	0.852089	0.887859	0.929128	1.01841	1.29991	1.04198	0.167675	0.0593267	0.775531		1.09041	0.143363	0.124874	0.843562		1.19519	0.0363567	0.257242	1.43942		1.52556	0.0136285	0.609339	1.86555	2	1.35233	SRPX2	0.625252	0.63493	0.645065	0.668019
153	P40261	NNMT	Nicotinamide N-methyltransferase (EC 2.1.1.1)	11178	Metabolism	Metabolism others	Cancer Markers	2	0.862519	0.849128	0.87443	0.898786	0.921816	0.910046	1.00225	0.913263	1.42895	1.51274	0.855823	0.886608	0.915931	0.957759	1.47085	1.03597	0.157128	0.0509834	0.803745		1.07023	0.021293	0.0979256	1.67176		1.11911	0.151721	0.162349	0.818955		1.71863	0.00472608	0.78126	2.3255	2	1.51274	NNMT	0.570168	0.561316	0.578042	0.594143
159	P31321	KAP1	cAMP-dependent protein kinase type I-beta regulatory subunit	13891	Gene Expression	Transcription regulation by bZIP TF	Hedgehog	5	0.832814	0.879756	0.922545	0.876585	0.915502	0.893246	0.943658	0.962935	1.29582	1.32623	0.856285	0.899565	0.904374	0.953297	1.31102	1.05054	0.318328	0.0711365	0.497125		1.05616	0.205331	0.0788285	0.687546		1.11329	0.0621021	0.154835	1.20689		1.53106	0.00376065	0.614532	2.42474	2	1.32623	KAP1	0.627956	0.663351	0.695615	0.66096
189	Q9HAB3	S52A2	Solute carrier family 52, riboflavin transporter, member 2 (Porcine endogenous retrovirus A receptor 1) (PERV-A receptor 1) (Protein GPR172A) (Riboflavin transporter 3) (hRFT3)					1	0.878433	0.83751	0.917315	0.858211	0.91708	0.826975	0.941909	0.89932	1.19813	1.1519	0.857972	0.887763	0.872028	0.920615	1.17501	1.03472	0.494371	0.0492444	0.305947		1.01638	0.803063	0.0234443	0.0952502		1.07301	0.167959	0.101667	0.774796		1.36953	0.00934856	0.453677	2.02926	2	1.19813	S52A2	0.733169	0.699014	0.765622	0.716292
130	P05067	A4	Amyloid-beta precursor protein (APP) (ABPP) (APPI) (Alzheimer disease amyloid protein) (Amyloid precursor protein) (Amyloid-beta A4 protein) (Cerebral vascular amyloid peptide) (CVAP) (PreA4) (Protease nexin-II) (PN-II) [Cleaved into: N-APP; Soluble APP-alpha (S-APP-alpha); Soluble APP-beta (S-APP-beta); C99 (Beta-secretase C-terminal fragment) (Beta-CTF); Amyloid-beta protein 42 (Abeta42) (Beta-…	2042	Extracellular Matrix (ECM)	ECM	Blood coagulation	42	0.849788	0.868138	0.856649	0.839071	0.893403	0.881112	0.998756	1.00651	1.41458	1.30373	0.858963	0.84786	0.887257	1.00263	1.35916	0.987074	0.474321	-0.0187702	0.323928		1.03294	0.124513	0.0467566	0.904786		1.16726	0.00477181	0.223123	2.32132		1.58232	0.0123798	0.662044	1.90729	2	1.41458	A4	0.600735	0.613708	0.605585	0.59316
137	Q15392	DHC24	Delta(24)-sterol reductase (EC 1.3.1.72) (24-dehydrocholesterol reductase) (3-beta-hydroxysterol Delta-24-reductase) (Diminuto/dwarf1 homolog) (Seladin-1)	5542	Metabolism	lipid metabolism		10	0.865702	0.852296	0.851419	0.852086	0.921026	0.966049	1.02062	1.02916	1.29678	1.3834	0.858999	0.851752	0.943538	1.02489	1.34009	0.991564	0.393137	-0.0122223	0.405456		1.09842	0.0692694	0.135424	1.15946		1.19312	0.00228778	0.254743	2.64059		1.56006	0.00819745	0.641601	2.08632	2	1.3834	DHC24	0.625777	0.616087	0.615453	0.615935
202	Q05516	ZBT16	Zinc finger and BTB domain-containing protein 16 (Promyelocytic leukemia zinc finger protein) (Zinc finger protein 145) (Zinc finger protein PLZF)					4	0.897529	0.820612	0.919407	0.874288	0.89656	0.927781	1.018	0.941149	1.14067	1.06942	0.859071	0.896847	0.91217	0.979573	1.10504	1.04397	0.486069	0.0620855	0.313302		1.06181	0.329141	0.0865266	0.482618		1.14027	0.156969	0.189376	0.804187		1.28632	0.042544	0.363253	1.37116	2	1.14067	ZBT16	0.786846	0.719415	0.806026	0.766471
149	P19320	VCAM1	Vascular cell adhesion protein 1 (V-CAM 1) (VCAM-1) (INCAM-100) (CD antigen CD106)	9514	Signaling Pathway	NFKappaB		2	0.808413	0.910383	0.942418	0.976875	0.915502	0.909113	1.018	1.05705	1.28912	1.38715	0.859398	0.959647	0.912307	1.03752	1.33813	1.11665	0.203534	0.159177	0.691362		1.06157	0.40915	0.0861935	0.388117		1.20727	0.0824895	0.271745	1.0836		1.55706	0.0211365	0.638824	1.67497	2	1.38715	VCAM1	0.582786	0.656297	0.679391	0.704231
150	P29279	CCN2	CCN family member 2 (Cellular communication network factor 2) (Connective tissue growth factor) (Hypertrophic chondrocyte-specific protein 24) (Insulin-like growth factor-binding protein 8) (IBP-8) (IGF-binding protein 8) (IGFBP-8)	9578	Basic Signaling pathway	HIPPO	ECM	13	0.879494	0.848072	0.82004	0.963095	0.951806	0.911913	1.0556	0.933306	1.26038	1.1444	0.863783	0.891567	0.93186	0.994454	1.20239	1.03217	0.740886	0.0456752	0.130249		1.07881	0.1155	0.109444	0.937417		1.15128	0.174334	0.203237	0.758617		1.39201	0.0300716	0.477167	1.52184	2	1.26038	CCN2	0.697798	0.672868	0.650627	0.764128
138	O14494	PLPP1	Phospholipid phosphatase 1 (EC 3.1.3.-) (EC 3.1.3.106) (EC 3.1.3.4) (EC 3.1.3.81) (Lipid phosphate phosphohydrolase 1) (PAP2-alpha) (Phosphatidate phosphohydrolase type 2a) (Phosphatidic acid phosphatase 2a) (PAP-2a) (PAP2a)	5644	Metabolism	lipid metabolism	lipid metabolism	2	0.860397	0.879756	0.873384	0.904145	0.8863	0.905379	1.0626	1.02568	1.22303	1.13128	0.870076	0.888765	0.89584	1.04414	1.17715	1.02148	0.411887	0.0306594	0.385222		1.02961	0.19846	0.0420988	0.702328		1.20005	0.0140388	0.263099	1.85267		1.35293	0.0225285	0.43609	1.64727	2	1.22303	PLPP1	0.703495	0.719324	0.714114	0.739266
154	Q9H2J7	S6A15	Sodium-dependent neutral amino acid transporter B(0)AT2 (Sodium- and chloride-dependent neurotransmitter transporter NTT73) (Sodium-coupled branched-chain amino-acid transporter 1) (Solute carrier family 6 member 15) (Transporter v7-3)	11188	Metabolism	Metabolism others		1	0.947392	0.802658	0.81481	0.88424	0.921816	0.909113	0.983013	0.947249	1.27092	1.19314	0.875025	0.849525	0.915464	0.965131	1.23203	0.970858	0.780811	-0.0426676	0.107454		1.04622	0.633728	0.0651794	0.198097		1.10298	0.350264	0.141401	0.455604		1.40799	0.0490901	0.493639	1.30901	2	1.27092	S6A15	0.745438	0.631557	0.641119	0.695749
147	Q15375	EPHA7	Ephrin type-A receptor 7 (EC 2.7.10.1) (EPH homology kinase 3) (EHK-3) (EPH-like kinase 11) (EK11) (hEK11)	7989	Basic Signaling pathway	PI3K	Angiogenesis	7	0.900712	0.853352	0.876522	0.895724	0.893403	0.875511	0.946282	0.860977	1.10044	1.18845	0.877032	0.886123	0.884457	0.903629	1.14445	1.01037	0.756027	0.0148774	0.121463		1.00847	0.796903	0.0121629	0.0985944		1.03033	0.64029	0.0431017	0.193623		1.30491	0.0331914	0.383948	1.47897	2	1.18845	EPHA7	0.757887	0.718037	0.737533	0.75369
146	P24821	TENA	Tenascin (TN) (Cytotactin) (GMEM) (GP 150-225) (Glioma-associated-extracellular matrix antigen) (Hexabrachion) (JI) (Myotendinous antigen) (Neuronectin) (Tenascin-C) (TN-C)	7967	Basic Signaling pathway	PI3K	Focal adhesion	97	0.871006	0.88398	0.845143	0.871991	0.967591	1.01552	0.995257	0.950735	1.31306	1.34029	0.877493	0.858567	0.991554	0.972996	1.32667	0.978432	0.332017	-0.0314572	0.47884		1.12999	0.044254	0.176304	1.35405		1.10884	0.0541988	0.149046	1.26601		1.51189	0.00112532	0.596354	2.94872	2	1.34029	TENA	0.649865	0.659545	0.630568	0.6506
185	Q8TAV4	STML3	Stomatin-like protein 3 (SLP-3)					1	0.823265	0.933618	0.926728	0.945486	0.97864	0.987517	1.08359	1.03962	1.18951	1.2953	0.878442	0.936107	0.983078	1.0616	1.24241	1.06565	0.41115	0.0917274	0.386		1.11912	0.199288	0.16236	0.700519		1.20851	0.0910233	0.273228	1.04085		1.41433	0.0413841	0.500117	1.38317	2	1.2953	STML3	0.635579	0.720774	0.715455	0.729937
183	Q14956	GPNMB	Transmembrane glycoprotein NMB (Hematopoietic growth factor inducible neurokinin-1 type)					2	0.869945	0.889261	0.787615	0.948549	0.901296	0.961382	1.2174	0.986464	1.30636	1.27374	0.879603	0.868082	0.931339	1.10193	1.29005	0.986902	0.899981	-0.0190219	0.0457667		1.05882	0.242801	0.0824537	0.61475		1.25276	0.195021	0.325109	0.709918		1.46663	0.00212523	0.552501	2.67259	2	1.30636	GPNMB	0.665933	0.680719	0.60291	0.726103
200	P0C0L4	CO4A	Complement C4-A (Acidic complement C4) (C3 and PZP-like alpha-2-macroglobulin domain-containing protein 2) [Cleaved into: Complement C4 beta chain; Complement C4-A alpha chain; C4a anaphylatoxin; C4b-A; C4d-A; Complement C4 gamma chain]					7	0.88692	0.872363	0.909993	0.935534	0.95812	0.967916	1.02412	0.928078	1.12917	1.17533	0.879641	0.922763	0.963018	0.976098	1.15225	1.04902	0.0992039	0.0690455	1.00347		1.09478	0.0108914	0.130647	1.96292		1.10965	0.185424	0.15011	0.731833		1.30991	0.00778752	0.389468	2.1086	2	1.17533	CO4A	0.754614	0.742228	0.774245	0.795976
212	Q8TCT8	SPP2A	Signal peptide peptidase-like 2A (SPP-like 2A) (SPPL2a) (EC 3.4.23.-) (Intramembrane protease 3) (IMP-3) (Presenilin-like protein 2)					1	0.865702	0.895598	0.812718	0.982234	0.882354	0.994984	1.10983	1.03614	1.09565	1.11066	0.88065	0.897476	0.938669	1.07298	1.10316	1.01911	0.86306	0.0273051	0.0639591		1.06588	0.424275	0.0920485	0.372353		1.2184	0.0401814	0.284984	1.39597		1.25266	0.00560272	0.324996	2.2516	2	1.11066	SPP2A	0.779449	0.806367	0.731744	0.884371
211	A6NNZ2	TBB8B	Tubulin beta 8B					503	0.887981	0.873419	1.36499	0.927113	0.942335	0.909113	1.02149	0.979492	1.11002	1.09754	0.8807	1.14605	0.925724	1.00049	1.10378	1.3013	0.349476	0.379949	0.456583		1.05112	0.131102	0.071932	0.88239		1.13602	0.0327461	0.183989	1.48484		1.2533	0.0018429	0.325727	2.7345	2	1.36499	TBB8B	0.65054	0.639872	1	0.679209
177	P07492	GRP	Gastrin-releasing peptide (GRP) [Cleaved into: Neuromedin-C (GRP-10)]					1	0.873128	0.890317	0.905809	0.947018	0.916291	0.969783	1.03636	1.05095	1.32647	1.35622	0.881723	0.926413	0.943037	1.04366	1.34134	1.05069	0.183253	0.0713313	0.736948		1.06954	0.160775	0.0969894	0.793781		1.18366	0.00481076	0.24325	2.31779		1.52128	0.0013944	0.605283	2.85561	2	1.35622	GRP	0.643795	0.656469	0.667892	0.698277
196	O00461	GOLI4	Golgi integral membrane protein 4 (Golgi integral membrane protein, cis) (GIMPc) (Golgi phosphoprotein 4) (Golgi-localized phosphoprotein of 130 kDa) (Golgi phosphoprotein of 130 kDa)					13	0.890103	0.873419	0.845143	0.963095	0.936022	0.894179	1.05648	0.982978	1.18568	1.14815	0.881761	0.904119	0.9151	1.01973	1.16691	1.02536	0.743458	0.0361251	0.128744		1.03781	0.276952	0.0535425	0.557595		1.15647	0.0671755	0.209725	1.17279		1.32339	0.00514659	0.40424	2.28848	2	1.18568	GOLI4	0.750711	0.73664	0.712792	0.812272
126	P51693	APLP1	Amyloid-like protein 1 (APLP) (APLP-1) [Cleaved into: C30]	1969	Extracellular Matrix (ECM)	ECM		9	0.87525	0.890317	0.901625	0.895724	0.908399	0.900713	0.953278	1.00651	1.25751	1.25781	0.882783	0.898675	0.904556	0.979892	1.25766	1.018	0.188475	0.0257393	0.724747		1.02466	0.123538	0.0351497	0.908201		1.11	0.072427	0.150564	1.1401		1.42465	0.000403765	0.51061	3.39387	2	1.25781	APLP1	0.695853	0.707832	0.716822	0.712131
187	Q99574	NEUS	Neuroserpin (Peptidase inhibitor 12) (PI-12) (Serpin I1)			central nervous system development [GO:0007417]; negative regulation of endopeptidase activity [GO:0010951]; peripheral nervous system development [GO:0007422]; positive regulation of neuron projection development [GO:0010976]; regulation of cell adhesion [GO:0030155]		2	0.885859	0.879756	0.889074	0.887303	0.916291	0.900713	0.990885	0.999535	1.25943	1.19407	0.882807	0.888188	0.908502	0.99521	1.22675	1.0061	0.232459	0.0087667	0.633654		1.02911	0.0916624	0.0413907	1.03781		1.12732	0.00221054	0.172902	2.6555		1.3896	0.0089818	0.474671	2.04664	2	1.25943	NEUS	0.703383	0.698537	0.705936	0.70453
179	P42857	NSG1	Neuronal vesicle trafficking-associated protein 1 (Neuron-enriched endosomal protein of 21 kDa) (Neuron-specific protein family member 1)			amyloid precursor protein metabolic process [GO:0042982]; apoptotic process [GO:0006915]; clathrin coat assembly [GO:0048268]; dopamine receptor signaling pathway [GO:0007212]; endosomal transport [GO:0016197]; neurotransmitter receptor cycle [GO:0099627]; neurotransmitter receptor transport, endosome to postsynaptic membrane [GO:0098887]; positive regulation of receptor recycling [GO:0001921]; p…		10	0.904955	0.861801	0.914177	0.833712	0.885511	0.925914	0.911299	0.946378	1.29678	1.35622	0.883378	0.873945	0.905712	0.928838	1.3265	0.989321	0.855418	-0.0154897	0.0678218		1.02528	0.528751	0.0360216	0.276749		1.05146	0.243698	0.072396	0.613148		1.50162	0.00679994	0.586521	2.1675	2	1.35622	NSG1	0.667262	0.635443	0.674062	0.614732
180	Q13530	SERC3	Serine incorporator 3 (Tumor differentially expressed protein 1)					7	0.901773	0.87025	0.880706	0.841368	0.890246	0.912847	0.934038	0.896706	1.32743	1.30561	0.886012	0.861037	0.901546	0.915372	1.31652	0.971812	0.426179	-0.0412503	0.370408		1.01753	0.507147	0.0250764	0.294866		1.03314	0.352435	0.0470325	0.452921		1.48589	0.00197646	0.571329	2.70411	2	1.32743	SERC3	0.67934	0.655593	0.663469	0.633835
210	Q9H2V7	SPNS1	Protein spinster homolog 1 (HSpin1) (Spinster-like protein 1)			lipid transport [GO:0006869]; transmembrane transport [GO:0055085]		8	0.914504	0.858633	0.913131	0.946252	0.995213	0.963249	1.10021	0.972521	1.08703	1.1369	0.886568	0.929691	0.979231	1.03636	1.11197	1.04864	0.315494	0.0685202	0.501009		1.10452	0.102432	0.143418	0.989566		1.16896	0.164589	0.225226	0.783599		1.25424	0.0265054	0.326811	1.57666	2	1.1369	SPNS1	0.804382	0.75524	0.803175	0.832308
182	P53801	PTTG	Pituitary tumor-transforming gene 1 protein-interacting protein (Pituitary tumor-transforming gene protein-binding factor) (PBF) (PTTG-binding factor)			negative regulation of DNA damage response, signal transduction by p53 class mediator [GO:0043518]; negative regulation of intrinsic apoptotic signaling pathway by p53 class mediator [GO:1902254]; positive regulation of cellular protein catabolic process [GO:1903364]; positive regulation of protein ubiquitination [GO:0031398]; protein import into nucleus [GO:0006606]		2	0.883737	0.894541	0.900579	0.901083	0.913134	0.946448	1.07572	1.01435	1.3054	1.32623	0.889139	0.900831	0.929791	1.04503	1.31581	1.01315	0.163143	0.0188472	0.787431		1.04572	0.145988	0.0644972	0.835683		1.17533	0.0376969	0.233068	1.42369		1.47987	0.000755377	0.565473	3.12184	2	1.32623	PTTG	0.666353	0.6745	0.679053	0.679432
199	Q9ULG6	CCPG1	Cell cycle progression protein 1 (Cell cycle progression restoration protein 8)			cell cycle [GO:0007049]; positive regulation of cell cycle [GO:0045787]; positive regulation of cell population proliferation [GO:0008284]; positive regulation of transcription by RNA polymerase II [GO:0045944]; regulation of Rho guanyl-nucleotide exchange factor activity [GO:2001106]		4	0.831753	0.94946	0.929866	0.986828	0.999949	0.964182	0.994383	0.989078	1.16174	1.1847	0.890606	0.958347	0.982066	0.99173	1.17322	1.07606	0.409018	0.10576	0.388257		1.10269	0.275409	0.141031	0.560023		1.11355	0.228211	0.15516	0.641664		1.31733	0.0421899	0.397613	1.37479	2	1.1847	CCPG1	0.702077	0.801434	0.784895	0.832975
207	Q8IYA6	CKP2L	Cytoskeleton-associated protein 2-like (Radial fiber and mitotic spindle protein) (Radmis)			centrosome [GO:0005813]; cytosol [GO:0005829]; mitotic spindle [GO:0072686]; spindle pole [GO:0000922]		1	0.841301	0.939955	0.976935	1.13841	0.987321	1.01739	1.08971	1.04224	1.10331	1.13503	0.890628	1.05767	1.00235	1.06597	1.11917	1.18756	0.219515	0.247999	0.658536		1.12545	0.162602	0.170496	0.788874		1.19688	0.085194	0.259276	1.06959		1.25661	0.0477464	0.329535	1.32106	2	1.13841	CKP2L	0.739013	0.825672	0.858156	1
191	Q12770	SCAP	Sterol regulatory element-binding protein cleavage-activating protein (SCAP) (SREBP cleavage-activating protein)					1	0.846605	0.937843	0.871292	0.97075	0.913923	0.948315	1.09496	1.07971	1.20771	1.1997	0.892224	0.921021	0.931119	1.08733	1.2037	1.03228	0.711122	0.0458285	0.148056		1.04359	0.508655	0.0615597	0.293577		1.21868	0.0518626	0.285315	1.28515		1.3491	0.0209388	0.432002	1.67905	2	1.20771	SCAP	0.701002	0.776548	0.721443	0.803796
144	P11047	LAMC1	Laminin subunit gamma-1 (Laminin B2 chain) (Laminin-1 subunit gamma) (Laminin-10 subunit gamma) (Laminin-11 subunit gamma) (Laminin-2 subunit gamma) (Laminin-3 subunit gamma) (Laminin-4 subunit gamma) (Laminin-6 subunit gamma) (Laminin-7 subunit gamma) (Laminin-8 subunit gamma) (Laminin-9 subunit gamma) (S-laminin subunit gamma) (S-LAM gamma)	7961	Basic Signaling pathway	PI3K	Integrin signalling pathway	29	0.868884	0.915664	0.885936	0.967688	0.930497	0.953915	1.07134	1.00302	1.23548	1.16596	0.892274	0.926812	0.942206	1.03718	1.20072	1.03871	0.539651	0.0547894	0.267887		1.05596	0.196481	0.0785555	0.70668		1.1624	0.0728254	0.217111	1.13772		1.34568	0.0179569	0.42834	1.74577	2	1.23548	LAMC1	0.703275	0.741139	0.717077	0.783247
115	P10321	HLAC	HLA class I histocompatibility antigen, C alpha chain (HLA-C) (HLA-Cw) (Human leukocyte antigen C)	805	Cell Death	Cellular senescence	Endocytosis	12	0.881615	0.906159	0.876522	0.894958	0.910766	0.911913	0.960275	0.903678	1.12343	1.24844	0.893887	0.88574	0.91134	0.931976	1.18593	0.990886	0.648604	-0.0132091	0.188021		1.01952	0.291295	0.0278963	0.535666		1.04261	0.342274	0.0602003	0.465626		1.32671	0.0444258	0.407856	1.35236	2	1.24844	HLAC	0.706176	0.725835	0.702096	0.716864
114	P04439	HLAA	HLA class I histocompatibility antigen, A alpha chain (Human leukocyte antigen A) (HLA-A)	803	Cell Death	Cellular senescence	Endocytosis	30	0.895407	0.895598	0.925682	0.959267	0.95812	0.951115	1.04073	1.01348	1.19909	1.19876	0.895502	0.942475	0.954618	1.02711	1.19892	1.05245	0.107573	0.0737566	0.968298		1.06601	0.00349438	0.0922255	2.45663		1.14696	0.0105547	0.197817	1.97655		1.33883	3.89431e-07	0.420972	6.40957	2	1.19909	HLAA	0.74674	0.746899	0.771989	0.799997
157	P15260	INGR1	Interferon gamma receptor 1 (IFN-gamma receptor 1) (IFN-gamma-R1) (CDw119) (Interferon gamma receptor alpha-chain) (IFN-gamma-R-alpha) (CD antigen CD119)	13109	Responsive Signaling pathway	Interferon-gamma pathway	STAT	1	0.900712	0.892429	0.899533	0.857445	0.910766	0.921247	0.951529	0.932435	1.5908	1.58304	0.89657	0.878489	0.916007	0.941982	1.58692	0.979833	0.487957	-0.0293923	0.311618		1.02168	0.100588	0.0309411	0.997456		1.05065	0.0487099	0.0712825	1.31238		1.76999	6.75985e-05	0.823742	4.17006	2	1.5908	INGR1	0.566199	0.560993	0.565458	0.539001
178	Q16568	CART	Cocaine- and amphetamine-regulated transcript protein [Cleaved into: CART(1-39); CART(42-89)]			activation of MAPKK activity [GO:0000186]; adult feeding behavior [GO:0008343]; cell-cell signaling [GO:0007267]; cellular glucose homeostasis [GO:0001678]; cellular response to starvation [GO:0009267]; chemical synaptic transmission [GO:0007268]; circadian regulation of gene expression [GO:0032922]; G protein-coupled receptor signaling pathway [GO:0007186]; negative regulation of appetite [GO:00…		11	0.876311	0.917776	0.923591	0.777825	0.855521	0.875511	1.01537	1.00476	1.42511	1.29249	0.897044	0.850708	0.865516	1.01007	1.3588	0.948346	0.603119	-0.0765141	0.219597		0.964854	0.304265	-0.0516177	0.516748		1.126	0.0340315	0.171203	1.46812		1.51475	0.0218992	0.599084	1.65957	2	1.42511	CART	0.614905	0.644002	0.648082	0.545798
120	P16070	CD44	CD44 antigen (CDw44) (Epican) (Extracellular matrix receptor III) (ECMR-III) (GP90 lymphocyte homing/adhesion receptor) (HUTCH-I) (Heparan sulfate proteoglycan) (Hermes antigen) (Hyaluronate receptor) (Phagocytic glycoprotein 1) (PGP-1) (Phagocytic glycoprotein I) (PGP-I) (CD antigen CD44)	1703	Extracellular Matrix (ECM)	ECM	Alzheimer-presenilin pathway	17	0.872067	0.923057	0.860832	0.914863	0.907609	0.823242	1.09408	1.00389	1.32359	1.25406	0.897562	0.887848	0.865426	1.04899	1.28883	0.989177	0.818166	-0.0156991	0.0871588		0.964196	0.581324	-0.0526017	0.235582		1.16871	0.0998185	0.224915	1.00079		1.43592	0.011925	0.521975	1.92354	2	1.32359	CD44	0.658863	0.697387	0.650375	0.691196
127	Q06481	APLP2	Amyloid-like protein 2 (APLP-2) (APPH) (Amyloid protein homolog) (CDEI box-binding protein) (CDEBP)	1970	Extracellular Matrix (ECM)	ECM		27	0.876311	0.924113	0.871292	0.849789	0.875251	0.902579	0.950654	0.993435	1.37148	1.26624	0.900212	0.860541	0.888915	0.972045	1.31886	0.955931	0.269286	-0.0650211	0.569785		0.987451	0.72135	-0.0182188	0.141854		1.0798	0.154473	0.110758	0.811146		1.46506	0.0185284	0.550958	1.73216	2	1.37148	APLP2	0.638952	0.673807	0.635293	0.619614
123	Q9UKP4	ATS7	A disintegrin and metalloproteinase with thrombospondin motifs 7 (ADAM-TS 7) (ADAM-TS7) (ADAMTS-7) (EC 3.4.24.-) (COMPase)	1769	Extracellular Matrix (ECM)	ECM	EMT	3	0.908138	0.894541	0.883844	1.00597	0.854731	0.931514	1.02324	1.13112	1.08895	1.16314	0.90134	0.944905	0.893123	1.07718	1.12605	1.04833	0.551785	0.0680988	0.25823		0.990884	0.852602	-0.0132126	0.0692538		1.19509	0.0837542	0.25712	1.07699		1.2493	0.0270348	0.321124	1.56808	2	1.16314	ATS7	0.780761	0.769071	0.759874	0.864868
128	P48509	CD151	CD151 antigen (GP27) (Membrane glycoprotein SFA-1) (Platelet-endothelial tetraspan antigen 3) (PETA-3) (Tetraspanin-24) (Tspan-24) (CD antigen CD151)	1979	Extracellular Matrix (ECM)	ECM		1	0.862519	0.945236	0.866062	0.801558	1.02836	0.929647	1.02674	1.03526	1.35616	1.28311	0.903877	0.83381	0.979004	1.031	1.31964	0.922482	0.313292	-0.116408	0.50405		1.08312	0.363635	0.115188	0.439335		1.14064	0.0923826	0.18985	1.03441		1.45997	0.0171599	0.545941	1.76548	2	1.35616	CD151	0.636002	0.696996	0.638615	0.591051
175	O43291	SPIT2	Kunitz-type protease inhibitor 2 (Hepatocyte growth factor activator inhibitor type 2) (HAI-2) (Placental bikunin)					3	0.899651	0.908271	0.893257	0.836775	0.889457	0.883912	0.88856	0.916749	1.39159	1.40308	0.903961	0.865016	0.886684	0.902655	1.39734	0.956917	0.305994	-0.0635336	0.514288		0.980888	0.0778609	-0.0278397	1.10868		0.998555	0.93745	-0.00208638	0.028052		1.5458	0.00021186	0.62835	3.67395	2	1.40308	SPIT2	0.641195	0.647339	0.636638	0.596382
184	O95857	TSN13	Tetraspanin-13 (Tspan-13) (Tetraspan NET-6) (Transmembrane 4 superfamily member 13)			regulation of calcium ion transmembrane transport [GO:1903169]		3	0.92193	0.890317	0.870246	0.890365	0.920237	0.937114	1.02937	0.935921	1.38393	1.25593	0.906123	0.880306	0.928676	0.982643	1.31993	0.971507	0.302127	-0.0417032	0.51981		1.02489	0.335176	0.0354674	0.474727		1.08445	0.260979	0.11696	0.583395		1.45668	0.0244511	0.542685	1.6117	2	1.38393	TSN13	0.666167	0.643324	0.628822	0.643359
186	Q9NQX7	ITM2C	Integral membrane protein 2C (Cerebral protein 14) (Transmembrane protein BRI3) [Cleaved into: CT-BRI3]			negative regulation of amyloid precursor protein biosynthetic process [GO:0042985]; negative regulation of neuron projection development [GO:0010977]; neuron differentiation [GO:0030182]; positive regulation of extrinsic apoptotic signaling pathway [GO:2001238]		18	0.89859	0.919889	0.938234	0.894193	0.910766	0.902579	0.981264	0.973392	1.29007	1.24375	0.909239	0.916213	0.906673	0.977328	1.26691	1.00767	0.802364	0.0110239	0.0956286		0.997177	0.842915	-0.00407787	0.0742163		1.07489	0.0266952	0.104183	1.57357		1.39338	0.00504161	0.478584	2.29743	2	1.29007	ITM2C	0.696542	0.713051	0.727272	0.693133
198	Q86YL7	PDPN	Podoplanin (Aggrus) (Glycoprotein 36) (Gp36) (PA2.26 antigen) (T1-alpha) (T1A) [Cleaved into: 29kDa cytosolic podoplanin intracellular domain (PICD)]					1	0.877372	0.942067	0.909993	1.08635	1.00153	0.975383	1.02499	1.07012	1.15312	1.25031	0.909719	0.998173	0.988455	1.04756	1.20171	1.09723	0.445737	0.133868	0.350921		1.08655	0.152636	0.119754	0.816342		1.15152	0.0730193	0.203535	1.13656		1.32097	0.0377245	0.4016	1.42338	2	1.25031	PDPN	0.701723	0.753467	0.727814	0.868866
209	P12259	FA5	Coagulation factor V (Activated protein C cofactor) (Proaccelerin, labile factor) [Cleaved into: Coagulation factor V heavy chain; Coagulation factor V light chain]					42	0.913443	0.908271	0.918361	0.971516	0.984164	0.928714	1.02062	1.01609	1.17993	1.10503	0.910857	0.944938	0.956439	1.01836	1.14248	1.03742	0.330016	0.0529959	0.481465		1.05004	0.243283	0.0704488	0.613887		1.11802	0.00102041	0.160946	2.99123		1.2543	0.0252736	0.326878	1.59733	2	1.17993	FA5	0.774147	0.769765	0.778316	0.823365
151	Q7LG56	RIR2B	Ribonucleoside-diphosphate reductase subunit M2 B (EC 1.17.4.1) (TP53-inducible ribonucleotide reductase M2 B) (p53-inducible ribonucleotide reductase small subunit 2-like protein) (p53R2)	10128	Cell Death	p53	DNA replication and Repair	12	0.901773	0.923057	0.89012	0.963095	0.966801	0.92218	1.04598	0.980364	1.16557	1.13409	0.912415	0.926607	0.944491	1.01317	1.14983	1.01555	0.744712	0.022268	0.128012		1.03516	0.323913	0.049847	0.489571		1.11043	0.0999289	0.151119	1.00031		1.2602	0.0063432	0.333657	2.19769	2	1.16557	RIR2B	0.773677	0.791938	0.763679	0.826288
124	Q08345	DDR1	Epithelial discoidin domain-containing receptor 1 (Epithelial discoidin domain receptor 1) (EC 2.7.10.1) (CD167 antigen-like family member A) (Cell adhesion kinase) (Discoidin receptor tyrosine kinase) (HGK2) (Mammary carcinoma kinase 10) (MCK-10) (Protein-tyrosine kinase 3A) (Protein-tyrosine kinase RTK-6) (TRK E) (Tyrosine kinase DDR) (Tyrosine-protein kinase CAK) (CD antigen CD167a)	1820	Extracellular Matrix (ECM)	ECM		21	0.896468	0.932562	0.962291	0.957736	0.94786	0.896979	1.01625	0.976878	1.16844	1.16033	0.914515	0.960014	0.922419	0.996563	1.16439	1.04975	0.129505	0.0700478	0.887712		1.00864	0.823618	0.012416	0.0842741		1.08972	0.0916155	0.123953	1.03803		1.27323	0.00543503	0.348492	2.2648	2	1.16844	DDR1	0.767235	0.798125	0.823569	0.81967
194	Q8TAT2	FGFP3	Fibroblast growth factor-binding protein 3 (FGF-BP3) (FGF-binding protein 3) (FGFBP-3)					6	0.937844	0.896654	0.867108	0.865101	0.947071	1.02112	1.00138	0.948121	1.19526	1.23625	0.917249	0.866105	0.984095	0.97475	1.21575	0.944242	0.131282	-0.0827716	0.881796		1.07288	0.255344	0.101484	0.592874		1.06269	0.229743	0.0877195	0.638758		1.32544	0.00934247	0.406467	2.02954	2	1.23625	FGFP3	0.758619	0.7253	0.701401	0.699777
190	Q9NRX5	SERC1	Serine incorporator 1 (Tumor differentially expressed protein 1-like) (Tumor differentially expressed protein 2)					18	0.928295	0.908271	0.907901	0.874288	0.921026	0.929647	0.944532	0.950735	1.269	1.24375	0.918283	0.891094	0.925337	0.947634	1.25638	0.970392	0.299071	-0.0433609	0.524226		1.00768	0.583929	0.0110394	0.23364		1.03196	0.107377	0.0453904	0.96909		1.36818	0.00226404	0.452258	2.64512	2	1.269	SERC1	0.731515	0.715736	0.715444	0.688956
188	O00151	PDLI1	PDZ and LIM domain protein 1 (C-terminal LIM domain protein 1) (Elfin) (LIM domain protein CLP-36)			actin cytoskeleton organization [GO:0030036]; heart development [GO:0007507]; muscle structure development [GO:0061061]; regulation of transcription by RNA polymerase II [GO:0006357]; response to hypoxia [GO:0001666]; response to oxidative stress [GO:0006979]		2	0.903894	0.933618	0.901625	0.89649	0.963644	1.02392	0.965522	0.959449	1.19143	1.33185	0.918756	0.899057	0.993782	0.962486	1.26164	0.978559	0.321528	-0.0312691	0.492782		1.08166	0.155207	0.113247	0.80909		1.0476	0.10221	0.0670829	0.990507		1.3732	0.0411267	0.457546	1.38588	2	1.33185	PDLI1	0.678675	0.700992	0.676971	0.673115
131	P98174	FGD1	FYVE, RhoGEF and PH domain-containing protein 1 (Faciogenital dysplasia 1 protein) (Rho/Rac guanine nucleotide exchange factor FGD1) (Rho/Rac GEF) (Zinc finger FYVE domain-containing protein 3)	2073	Cell motility	Cell motility		6	0.890103	0.951572	0.94974	0.929409	0.962855	0.965116	0.982139	0.938535	1.16748	1.21376	0.920838	0.939575	0.963986	0.960337	1.19062	1.02035	0.621223	0.029061	0.206752		1.04686	0.295732	0.0660649	0.529102		1.0429	0.404533	0.060594	0.393046		1.29298	0.0197341	0.370695	1.70478	2	1.21376	FGD1	0.733345	0.783989	0.782479	0.765729
174	Q6UXF7	CL18B	C-type lectin domain family 18 member B (Mannose receptor-like protein 1)			endosome [GO:0005768]; extracellular space [GO:0005615]; Golgi apparatus [GO:0005794]; sarcoplasmic reticulum [GO:0016529]		1	0.899651	0.94418	0.989487	0.984531	0.980218	0.859644	1.10895	0.955092	1.39638	1.45463	0.921915	0.987009	0.919931	1.03202	1.42551	1.07061	0.10084	0.0984288	0.996367		0.997848	0.978174	-0.00310835	0.00958384		1.11943	0.302944	0.162767	0.518638		1.54625	0.00525787	0.628771	2.27919	2	1.45463	CL18B	0.618472	0.649084	0.680231	0.676824
155	P14324	FPPS	Farnesyl pyrophosphate synthase (FPP synthase) (FPS) (EC 2.5.1.10) ((2E,6E)-farnesyl diphosphate synthase) (Dimethylallyltranstransferase) (EC 2.5.1.1) (Farnesyl diphosphate synthase) (Geranyltranstransferase)	11724	Metabolism	lipid metabolism		65	0.915564	0.939955	0.957062	0.866632	0.928129	0.932448	0.983013	0.947249	1.25272	1.24281	0.92776	0.911847	0.930288	0.965131	1.24777	0.982848	0.766376	-0.0249597	0.115558		1.00273	0.857109	0.00392683	0.066964		1.04028	0.226382	0.0569741	0.645157		1.34492	0.00168776	0.427526	2.77269	2	1.25272	FPPS	0.73086	0.75033	0.763986	0.691799
125	P01034	CYTC	Cystatin-C (Cystatin-3) (Gamma-trace) (Neuroendocrine basic polypeptide) (Post-gamma-globulin)	1891	Extracellular Matrix (ECM)	ECM	Digestive_metabolism	4	0.932539	0.926225	0.990533	0.914098	0.976272	0.924047	0.973393	0.982978	1.19717	1.19501	0.929382	0.952315	0.95016	0.978186	1.19609	1.02468	0.61052	0.0351672	0.2143		1.02236	0.512347	0.0318979	0.290435		1.05251	0.0135467	0.0738363	1.86817		1.28698	0.000156468	0.363985	3.80557	2	1.19717	CYTC	0.778951	0.773677	0.827393	0.763547
172	Q8NFT8	DNER	Delta and Notch-like epidermal growth factor-related receptor					7	0.965427	0.893485	0.891166	0.807683	0.868937	0.917513	0.904302	0.918492	1.50461	1.49306	0.929456	0.849424	0.893225	0.911397	1.49883	0.913894	0.28353	-0.129902	0.547401		0.961019	0.491684	-0.0573627	0.308314		0.98057	0.671088	-0.0283071	0.17322		1.61259	0.00406899	0.689382	2.39051	2	1.50461	DNER	0.641647	0.593833	0.592291	0.536807
143	Q16363	LAMA4	Laminin subunit alpha-4 (Laminin-14 subunit alpha) (Laminin-8 subunit alpha) (Laminin-9 subunit alpha)	7955	Basic Signaling pathway	PI3K	Integrin signalling pathway	2	0.9336	0.926225	0.981119	1.04501	0.956541	0.98565	0.974268	0.963807	1.17036	1.19033	0.929913	1.01307	0.971096	0.969037	1.18034	1.08942	0.12265	0.12356	0.911332		1.04429	0.111181	0.0625185	0.95397		1.04207	0.0257275	0.0594568	1.5896		1.2693	0.00180157	0.344037	2.74435	2	1.19033	LAMA4	0.784323	0.778128	0.824244	0.877921
213	O75882	ATRN	Attractin (DPPT-L) (Mahogany homolog)			animal organ morphogenesis [GO:0009887]; cerebellum development [GO:0021549]; inflammatory response [GO:0006954]; myelination [GO:0042552]; pigmentation [GO:0043473]; regulation of multicellular organism growth [GO:0040014]; response to oxidative stress [GO:0006979]; tissue development [GO:0009888]		17	0.907077	0.957909	0.908947	0.91716	0.975483	0.968849	1.08096	1.02655	1.18568	1.14159	0.932493	0.913054	0.972166	1.05376	1.16363	0.979153	0.529015	-0.0303937	0.276532		1.04254	0.26175	0.0601096	0.582114		1.13004	0.0827379	0.176378	1.0823		1.24787	0.0205377	0.319472	1.68745	2	1.18568	ATRN	0.765027	0.807899	0.766604	0.773531
162	Q9BT88	SYT11	Synaptotagmin-11 (Synaptotagmin XI) (SytXI)	14603	Cellular Communication	Synaptic vesicle trafficking		14	0.950574	0.914608	0.911039	0.872757	0.936811	0.952048	0.972519	0.955964	1.28912	1.27937	0.932591	0.891898	0.94443	0.964241	1.28424	0.956365	0.261402	-0.0643663	0.58269		1.01269	0.606049	0.0181986	0.217493		1.03394	0.250991	0.0481492	0.600342		1.37707	0.00279569	0.461599	2.55351	2	1.28912	SYT11	0.737385	0.709485	0.706716	0.67702
197	Q9BT67	NFIP1	NEDD4 family-interacting protein 1 (Breast cancer-associated protein SGA-1M) (NEDD4 WW domain-binding protein 5) (Putative MAPK-activating protein PM13) (Putative NF-kappa-B-activating protein 164) (Putative NFKB and MAPK-activating protein)			cellular iron ion homeostasis [GO:0006879]; metal ion transport [GO:0030001]; negative regulation of gene expression [GO:0010629]; negative regulation of inflammatory response [GO:0050728]; negative regulation of interleukin-4 production [GO:0032713]; negative regulation of isotype switching to IgE isotypes [GO:0048294]; negative regulation of protein transport [GO:0051224]; negative regulation o…		6	0.934661	0.934674	0.924637	0.922519	0.970747	0.975383	0.957651	0.964678	1.21345	1.25593	0.934668	0.923578	0.973065	0.961164	1.23469	0.988135	0.00899081	-0.0172198	2.0462		1.04108	0.00362382	0.0580832	2.44083		1.02835	0.0171322	0.04033	1.76619		1.321	0.00497432	0.401629	2.30327	2	1.25593	NFIP1	0.744196	0.744207	0.736214	0.734528
203	O75311	GLRA3	Glycine receptor subunit alpha-3					7	0.918747	0.975863	0.969613	0.914863	0.910766	0.940848	0.942783	0.954221	1.21058	1.21563	0.947305	0.942238	0.925807	0.948502	1.21311	0.994651	0.909799	-0.00773746	0.0410545		0.977306	0.573918	-0.0331177	0.24115		1.00126	0.970957	0.00182146	0.0128001		1.28059	0.0114348	0.356805	1.94177	2	1.21563	GLRA3	0.755777	0.802762	0.797621	0.752583
134	Q99732	LITAF	Lipopolysaccharide-induced tumor necrosis factor-alpha factor (LPS-induced TNF-alpha factor) (Small integral membrane protein of lysosome/late endosome) (p53-induced gene 7 protein)	3988	Cellular metabolism	Lysosome		1	0.92193	0.980088	0.912085	0.931706	1.00942	1.01365	1.08009	1.04921	1.30444	1.31123	0.951009	0.921895	1.01154	1.06465	1.30784	0.969387	0.442928	-0.0448556	0.353667		1.06364	0.173547	0.0890163	0.760583		1.11949	0.0746629	0.162847	1.1269		1.37521	0.00666454	0.459651	2.17623	2	1.31123	LITAF	0.703102	0.747455	0.695593	0.710557
136	P17302	CXA1	Gap junction alpha-1 protein (Connexin-43) (Cx43) (Gap junction 43 kDa heart protein)	4554	Cellular Communication	Gap junction		3	1.01529	0.889261	0.979027	0.892662	0.969169	0.98005	1.10021	1.01261	1.24793	1.24844	0.952275	0.935844	0.974609	1.05641	1.24818	0.982745	0.849636	-0.0251102	0.0707669		1.02345	0.757748	0.0334455	0.120475		1.10935	0.307664	0.149714	0.511924		1.31074	0.0424806	0.390381	1.37181	2	1.24844	CXA1	0.813249	0.7123	0.784203	0.715024
139	O00767	ACOD	Acyl-CoA desaturase (EC 1.14.19.1) (Delta(9)-desaturase) (Delta-9 desaturase) (Fatty acid desaturase) (Stearoyl-CoA desaturase) (hSCD1)	5975	Metabolism	lipid metabolism		4	0.985584	0.923057	0.886982	0.815339	0.888668	0.940848	1.01625	0.960321	1.35233	1.21657	0.954321	0.85116	0.914758	0.988284	1.28445	0.891902	0.162246	-0.165044	0.789827		0.958544	0.433744	-0.061084	0.362767		1.03559	0.503125	0.0504514	0.298324		1.34593	0.0476152	0.428602	1.32225	2	1.35233	ACOD	0.728807	0.68257	0.655893	0.602915
205	O14879	IFIT3	Interferon-induced protein with tetratricopeptide repeats 3 (IFIT-3) (CIG49) (ISG-60) (Interferon-induced 60 kDa protein) (IFI-60K) (Interferon-induced protein with tetratricopeptide repeats 4) (IFIT-4) (Retinoic acid-induced gene G protein) (P60) (RIG-G)					1	0.982402	0.929394	0.933004	0.946252	1.10334	1.02859	1.14918	0.976007	1.17227	1.25125	0.955898	0.939628	1.06596	1.06259	1.21176	0.98298	0.6119	-0.0247663	0.21332		1.11514	0.138254	0.157227	0.859323		1.11162	0.359891	0.152662	0.443829		1.26767	0.0328558	0.342176	1.48339	2	1.25125	IFIT3	0.785138	0.742773	0.745659	0.756247
117	P49768	PSN1	Presenilin-1 (PS-1) (EC 3.4.23.-) (Protein S182) [Cleaved into: Presenilin-1 NTF subunit; Presenilin-1 CTF subunit; Presenilin-1 CTF12 (PS1-CTF12)]	1382	Basic Signaling pathway	Notch	Nervous system	2	0.995133	0.91672	0.897441	0.927878	0.942335	1.03792	1.01013	0.921978	1.17993	1.22126	0.955926	0.91266	0.990127	0.966051	1.20059	0.954739	0.411731	-0.0668224	0.385387		1.03578	0.635666	0.0507147	0.196771		1.01059	0.879514	0.0152003	0.0557573		1.25595	0.0312774	0.328778	1.50477	2	1.22126	PSN1	0.814844	0.750638	0.734851	0.759774
206	Q9P2C4	TM181	Transmembrane protein 181			pathogenesis [GO:0009405]		2	0.971793	0.946292	0.8692	0.915629	0.975483	0.98845	1.01625	0.969035	1.22782	1.20064	0.959042	0.892415	0.981967	0.992641	1.21423	0.930527	0.128302	-0.10388	0.891766		1.0239	0.250192	0.0340797	0.601726		1.03503	0.337045	0.0496778	0.472312		1.26608	0.00529138	0.340373	2.27643	2	1.22782	TM181	0.791478	0.770709	0.707921	0.745735
141	Q9NUN5	LMBD1	Probable lysosomal cobalamin transporter (HDAg-L-interacting protein NESI) (LMBR1 domain-containing protein 1) (Nuclear export signal-interacting protein)	7156	Metabolism	Digestive_metabolism		3	1.01847	0.901934	0.849327	0.882709	0.942335	0.997784	1.13519	1.04049	1.31019	1.3028	0.960203	0.866018	0.97006	1.08784	1.30649	0.901911	0.260435	-0.148943	0.5843		1.01026	0.892619	0.0147335	0.0493339		1.13293	0.231233	0.180055	0.635949		1.36064	0.0272703	0.444286	1.56431	2	1.31019	LMBD1	0.77735	0.688402	0.648249	0.673728
208	Q8NG11	TSN14	Tetraspanin-14 (Tspan-14) (DC-TM4F2) (Transmembrane 4 superfamily member 14)					1	0.953757	0.968471	1.0899	0.9363	1.02994	1.00992	1.02587	1.09888	1.17419	1.23719	0.961114	1.0131	1.01993	1.06237	1.20569	1.05409	0.56987	0.0759968	0.244225		1.06119	0.0418357	0.0856892	1.37845		1.10536	0.112819	0.144511	0.947616		1.25447	0.0170478	0.327077	1.76833	2	1.23719	TSN14	0.770907	0.782799	0.880948	0.756796
192	Q13907	IDI1	Isopentenyl-diphosphate Delta-isomerase 1 (EC 5.3.3.2) (Isopentenyl pyrophosphate isomerase 1) (IPP isomerase 1) (IPPI1)					8	0.959062	0.969527	0.936142	0.852086	0.948649	0.980983	1.05473	1.02394	1.30252	1.28874	0.964294	0.894114	0.964816	1.03933	1.29563	0.927221	0.239359	-0.109014	0.620951		1.00054	0.97828	0.000780872	0.00953665		1.07782	0.0438926	0.108111	1.35761		1.34361	0.00068146	0.42611	3.16656	2	1.30252	IDI1	0.73631	0.744344	0.718714	0.654181
135	P60520	GBRL2	Gamma-aminobutyric acid receptor-associated protein-like 2 (GABA(A) receptor-associated protein-like 2) (Ganglioside expression factor 2) (GEF-2) (General protein transport factor p16) (Golgi-associated ATPase enhancer of 16 kDa) (GATE-16) (MAP1 light chain 3-related protein)	4134	Cell Death	Regulation of autophagy	Regulation of autophagy	12	0.996194	0.984312	0.925682	0.876585	0.970747	0.978183	0.99001	1.00564	1.2805	1.22219	0.990253	0.901134	0.974465	0.997823	1.25134	0.910003	0.071781	-0.136056	1.14399		0.984057	0.153053	-0.0231863	0.815158		1.00764	0.521208	0.0109863	0.282989		1.26366	0.0127366	0.33761	1.89495	2	1.2805	GBRL2	0.777975	0.768696	0.722909	0.684566
201	Q9UGQ3	GTR6	Solute carrier family 2, facilitated glucose transporter member 6 (Glucose transporter type 6) (GLUT-6)					2	0.976036	1.01177	0.924637	0.906442	1.02757	1.02112	1.02237	0.969907	1.34179	1.21563	0.993904	0.915539	1.02435	0.996138	1.27871	0.921155	0.0596652	-0.118485	1.22428		1.03063	0.235619	0.0435235	0.627789		1.00225	0.950296	0.00323874	0.0221413		1.28655	0.0491187	0.363512	1.30875	2	1.34179	GTR6	0.727413	0.754046	0.689106	0.675546
204	Q8WUG5	S22AH	Solute carrier family 22 member 17 (24p3 receptor) (24p3R) (Brain-type organic cation transporter) (Lipocalin-2 receptor) (Neutrophil gelatinase-associated lipocalin receptor) (NgalR)					2	0.996194	0.992761	0.931958	0.886537	0.936811	0.98565	0.910424	0.953349	1.27092	1.2625	0.994477	0.909248	0.961231	0.931887	1.26671	0.914297	0.0645687	-0.129265	1.18998		0.966568	0.307339	-0.0490563	0.512383		0.937062	0.100764	-0.0937839	0.996694		1.27374	0.000278994	0.349072	3.55441	2	1.27092	S22AH	0.783837	0.781137	0.733295	0.697556
168	Q9UKL6	PPCT	Phosphatidylcholine transfer protein (PC-TP) (START domain-containing protein 2) (StARD2) (StAR-related lipid transfer protein 2)					1	0.999376	0.990649	1.10454	1.05726	1.06782	1.04725	1.14568	1.12938	1.68658	1.95326	0.995013	1.0809	1.05754	1.13753	1.81992	1.08632	0.0701962	0.119449	1.15369		1.06284	0.0304739	0.0879223	1.51607		1.14323	0.00418277	0.193119	2.37854		1.82904	0.0251732	0.871087	1.59906	2	1.95326	PPCT	0.511646	0.507178	0.565487	0.54128
148	P05362	ICAM1	Intercellular adhesion molecule 1 (ICAM-1) (Major group rhinovirus receptor) (CD antigen CD54)	9505	Signaling Pathway	NFKappaB		1	1.02484	1.06035	1.10768	0.985296	1.07808	0.972583	1.25151	1.16685	1.48545	1.62147	1.0426	1.04649	1.02533	1.20918	1.55346	1.00373	0.956839	0.0053767	0.0191612		0.983442	0.785771	-0.0240882	0.104704		1.15978	0.068246	0.213847	1.16592		1.48999	0.0184088	0.575305	1.73497	2	1.62147	ICAM1	0.632044	0.653947	0.683135	0.607657
217	P07711	CATL1	Cathepsin L1 (EC 3.4.22.15) (Cathepsin L) (Major excreted protein) (MEP) [Cleaved into: Cathepsin L1 heavy chain; Cathepsin L1 light chain]	753	Cell Death	Apoptosis	Phagosome	4	0.962244	0.97692	0.921499	1.04425	1.0844	1.03045	1.20778	1.16598	0.755656	0.721694	0.969582	0.982872	1.05742	1.18688	0.738675	1.01371	0.849689	0.0196409	0.0707401		1.0906	0.0880828	0.12512	1.05511		1.22411	0.0102311	0.291737	1.99008		0.761848	0.00635683	-0.392424	2.19676	1	1.20778	CATL1	0.796707	0.808857	0.762971	0.864601
225	O00584	RNT2	Ribonuclease T2 (EC 4.6.1.19) (Ribonuclease 6)					4	0.982402	0.97692	0.979027	1.03582	1.08755	1.01085	1.08709	1.09104	0.789176	0.765745	0.979661	1.00743	1.0492	1.08906	0.777461	1.02834	0.433119	0.0403194	0.363393		1.07099	0.212223	0.0989388	0.673207		1.11167	0.000952153	0.152731	3.02129		0.793602	0.00352226	-0.333512	2.45318	1	1.09104	RNT2	0.90043	0.895405	0.897337	0.949395
219	O14773	TPP1	Tripeptidyl-peptidase 1 (TPP-1) (EC 3.4.14.9) (Cell growth-inhibiting gene 1 protein) (Lysosomal pepstatin-insensitive protease) (LPIC) (Tripeptidyl aminopeptidase) (Tripeptidyl-peptidase I) (TPP-I)	3925	Cellular metabolism	Lysosome		25	0.984524	1.08359	1.04074	1.15296	1.04651	0.979117	0.991759	0.982978	0.833232	0.814483	1.03406	1.09685	1.01281	0.987369	0.823858	1.06072	0.489786	0.0850496	0.309994		0.979458	0.756815	-0.0299439	0.12101		0.95485	0.446903	-0.0666537	0.349787		0.796724	0.0529882	-0.327848	1.27582	1	1.15296	TPP1	0.853911	0.939834	0.902669	1
221	P07686	HEXB	Beta-hexosaminidase subunit beta (EC 3.2.1.52) (Beta-N-acetylhexosaminidase subunit beta) (Hexosaminidase subunit B) (Cervical cancer proto-oncogene 7 protein) (HCC-7) (N-acetyl-beta-glucosaminidase subunit beta) [Cleaved into: Beta-hexosaminidase subunit beta chain B; Beta-hexosaminidase subunit beta chain A]	3936	Cellular metabolism	Lysosome	Carbohydrate metabolism	32	1.07046	1.04451	1.04074	1.08176	1.06624	1.03325	0.985637	0.969035	0.847598	0.838852	1.05748	1.06125	1.04975	0.977336	0.843225	1.00356	0.890966	0.00512676	0.050139		0.992684	0.747757	-0.0105932	0.12624		0.924208	0.034998	-0.11371	1.45596		0.797388	0.00405769	-0.326647	2.39172	1	1.08176	HEXB	0.989552	0.965568	0.96208	1
232	P48681	NEST	Nestin			brain development [GO:0007420]; cell projection morphogenesis [GO:0048858]; central nervous system development [GO:0007417]; embryonic camera-type eye development [GO:0031076]; G2/M transition of mitotic cell cycle [GO:0000086]; negative regulation of catalytic activity [GO:0043086]; negative regulation of neuron apoptotic process [GO:0043524]; negative regulation of protein binding [GO:0032091];…		258	1.05348	1.07725	0.995762	1.11238	1.05283	0.965116	1.12907	1.09452	0.77481	0.707635	1.06537	1.05407	1.00897	1.11179	0.741222	0.989398	0.866981	-0.0153771	0.0619904		0.947064	0.34037	-0.0784655	0.468048		1.04358	0.157212	0.0615386	0.803513		0.695744	0.0118668	-0.523372	1.92567	1	1.12907	NEST	0.933057	0.954109	0.881934	0.985223
230	Q9BW30	TPPP3	Tubulin polymerization-promoting protein family member 3 (TPPP/p20)			decidualization [GO:0046697]; embryo implantation [GO:0007566]; microtubule bundle formation [GO:0001578]; microtubule polymerization [GO:0046785]; positive regulation of protein polymerization [GO:0032273]		43	1.06727	1.08148	0.977981	1.0764	1.0181	0.938981	1.1623	1.14855	0.84281	0.703885	1.07438	1.02719	0.978541	1.15543	0.773348	0.956082	0.442775	-0.0647944	0.353817		0.9108	0.139904	-0.134794	0.85417		1.07544	0.0145465	0.104926	1.83724		0.719811	0.0498159	-0.474309	1.30263	1	1.1623	TPPP3	0.918244	0.930463	0.841419	0.926095
224	Q9Y3D2	MSRB2	Methionine-R-sulfoxide reductase B2, mitochondrial (MsrB2) (EC 1.8.4.12) (EC 1.8.4.14)					1	1.08531	1.08359	1.01041	0.966923	0.995213	1.01832	0.904302	0.898449	0.852387	0.881966	1.08445	0.988664	1.00677	0.901376	0.867176	0.911674	0.0479235	-0.13341	1.31945		0.928366	0.021523	-0.107234	1.6671		0.831183	0.000277558	-0.266762	3.55665		0.799647	0.00461676	-0.322565	2.33566	1	1.08531	MSRB2	1	0.998414	0.930984	0.890918
222	Q13510	ASAH1	Acid ceramidase (AC) (ACDase) (Acid CDase) (EC 3.5.1.23) (Acylsphingosine deacylase) (N-acylethanolamine hydrolase ASAH1) (EC 3.5.1.-) (N-acylsphingosine amidohydrolase) (Putative 32 kDa heart protein) (PHP32) [Cleaved into: Acid ceramidase subunit alpha; Acid ceramidase subunit beta]	3956	Cellular metabolism	Lysosome	lipid metabolism	73	1.07364	1.1121	1.02505	1.04807	0.999949	1.02579	0.931414	0.98995	0.86388	0.813545	1.09287	1.03656	1.01287	0.960682	0.838713	0.948475	0.128584	-0.0763186	0.890815		0.926794	0.0745964	-0.109679	1.12728		0.879043	0.0635684	-0.185994	1.19676		0.767439	0.0151785	-0.381876	1.81877	1	1.1121	ASAH1	0.965413	1	0.921721	0.942424
228	Q9Y534	CSDC2	Cold shock domain-containing protein C2 (RNA-binding protein PIPPin)			mRNA processing [GO:0006397]; regulation of mRNA stability [GO:0043488]		1	1.06621	1.14168	1.04701	1.04195	0.991267	0.973516	0.929665	0.991692	0.84281	0.819169	1.10394	1.04448	0.982392	0.960679	0.830989	0.946136	0.256479	-0.0798802	0.590948		0.889892	0.0884086	-0.168297	1.05351		0.870224	0.0992255	-0.200542	1.00338		0.752746	0.0203452	-0.409766	1.69154	1	1.14168	CSDC2	0.933902	1	0.917086	0.912649
231	Q9BTY2	FUCO2	Plasma alpha-L-fucosidase (EC 3.2.1.51) (Alpha-L-fucoside fucohydrolase 2) (Alpha-L-fucosidase 2)					6	1.10122	1.1195	1.05747	1.13229	1.00389	0.987517	0.918295	0.908035	0.77481	0.787302	1.11036	1.09488	0.995706	0.913165	0.781056	0.986059	0.726574	-0.020254	0.13872		0.896741	0.0112587	-0.157236	1.94851		0.822404	0.00281176	-0.28208	2.55102		0.703426	0.00112765	-0.50753	2.94783	1	1.13229	FUCO2	0.972566	0.988704	0.933928	1
226	P12036	NFH	Neurofilament heavy polypeptide (NF-H) (200 kDa neurofilament protein) (Neurofilament triplet H protein)			axon development [GO:0061564]; axonogenesis [GO:0007409]; cell projection assembly [GO:0030031]; cellular response to leukemia inhibitory factor [GO:1990830]; microtubule cytoskeleton organization [GO:0000226]; neurofilament bundle assembly [GO:0033693]; neurofilament cytoskeleton organization [GO:0060052]; peripheral nervous system neuron axonogenesis [GO:0048936]; regulation of organelle transp…		104	1.12987	1.09415	1.10141	1.0297	1.00784	1.02299	1.01537	0.975135	0.905063	0.835102	1.11201	1.06555	1.01541	0.995254	0.870083	0.958223	0.365863	-0.0615667	0.436681		0.913134	0.0380412	-0.131101	1.41975		0.895005	0.0492043	-0.160032	1.308		0.782442	0.0253575	-0.353944	1.59589	1	1.12987	NFH	1	0.968387	0.974809	0.911345
218	P16671	CD36	Platelet glycoprotein 4 (Fatty acid translocase) (FAT) (Glycoprotein IIIb) (GPIIIB) (Leukocyte differentiation antigen CD36) (PAS IV) (PAS-4) (Platelet collagen receptor) (Platelet glycoprotein IV) (GPIV) (Thrombospondin receptor) (CD antigen CD36)	3889	Cellular metabolism	Phagosome	Digestive_metabolism	15	1.08955	1.14062	0.924637	1.14913	0.962855	0.99125	1.0521	1.18602	0.737459	0.61672	1.11509	1.03688	0.977053	1.11906	0.677089	0.929868	0.566992	-0.104902	0.246423		0.876213	0.0419943	-0.190647	1.37681		1.00357	0.960791	0.00513595	0.0173712		0.607208	0.0216702	-0.719738	1.66414	1	1.18602	CD36	0.918662	0.961718	0.779611	0.968894
233	Q49A92	CH034	Uncharacterized protein C8orf34 (Protein VEST-1)					1	1.03226	1.20399	0.803304	0.920988	0.789226	0.990317	0.96902	0.977749	0.768106	0.704823	1.11813	0.862146	0.889771	0.973385	0.736464	0.771064	0.133117	-0.375078	0.875766		0.79577	0.22629	-0.329576	0.645334		0.87055	0.234297	-0.2	0.630233		0.65866	0.0529587	-0.602395	1.27606	1	1.20399	CH034	0.857371	1	0.667203	0.764948
223	O14810	CPLX1	Complexin-1 (Complexin I) (CPX I) (Synaphin-2)	10689	Development	Nervous system		1	1.12032	1.11738	1.15893	0.92405	0.877619	1.10699	0.905177	1.03614	0.889739	0.864158	1.11885	1.04149	0.992304	0.970656	0.876948	0.930857	0.577801	-0.103368	0.238222		0.886895	0.384878	-0.173165	0.414676		0.867546	0.152008	-0.204987	0.818133		0.783793	0.00282056	-0.351456	2.54966	1	1.15893	CPLX1	0.966682	0.964149	1	0.797328
227	Q7Z5N4	SDK1	Protein sidekick-1					2	1.13517	1.15435	1.17881	1.11698	1.05441	1.09019	1.03899	1.03962	0.919429	0.840726	1.14476	1.14789	1.0723	1.0393	0.880077	1.00273	0.931776	0.00393962	0.0306885		0.9367	0.0702969	-0.0943416	1.15306		0.907878	0.00817445	-0.139429	2.08754		0.768787	0.0226244	-0.379344	1.64542	1	1.17881	SDK1	0.962984	0.979252	1	0.947547
220	P06865	HEXA	Beta-hexosaminidase subunit alpha (EC 3.2.1.52) (Beta-N-acetylhexosaminidase subunit alpha) (Hexosaminidase subunit A) (N-acetyl-beta-glucosaminidase subunit alpha)	3935	Cellular metabolism	Lysosome	Carbohydrate metabolism	26	1.15851	1.15541	1.08362	1.21038	1.08597	1.02765	0.932289	0.931563	0.707769	0.698262	1.15696	1.147	1.05681	0.931926	0.703015	0.991392	0.889595	-0.0124726	0.0508079		0.913441	0.0755236	-0.130617	1.12192		0.805496	5.02554e-05	-0.31205	4.29882		0.607641	0.000121338	-0.71871	3.916	1	1.21038	HEXA	0.957151	0.954584	0.895279	1
216	P82930	RT34	28S ribosomal protein S34, mitochondrial (MRP-S34) (S34mt) (Mitochondrial small ribosomal subunit protein mS34)	175	Housekeeping	Housekeeping		3	1.1617	1.16174	1.09722	1.06109	1.03389	1.10699	0.961149	1.10759	0.915598	0.771369	1.16172	1.07915	1.07044	1.03437	0.843483	0.92893	0.0446957	-0.106359	1.34973		0.921426	0.129841	-0.11806	0.886588		0.89038	0.22413	-0.167507	0.649501		0.726065	0.0477064	-0.46183	1.32142	1	1.16174	RT34	0.99996	1	0.944462	0.91336
234	Q6P0Q8	MAST2	Microtubule-associated serine/threonine-protein kinase 2 (EC 2.7.11.1)			cytoskeleton organization [GO:0007010]; intracellular signal transduction [GO:0035556]; peptidyl-serine phosphorylation [GO:0018105]; protein phosphorylation [GO:0006468]; regulation of interleukin-12 biosynthetic process [GO:0045075]; spermatid differentiation [GO:0048515]		1	1.12456	1.23884	1.12546	1.27468	1.05914	1.06779	1.08884	1.12154	0.787261	0.693576	1.1817	1.20007	1.06346	1.10519	0.740418	1.01555	0.863067	0.0222569	0.0639556		0.899943	0.175139	-0.152094	0.756617		0.93525	0.326809	-0.0965764	0.485706		0.62657	0.0269072	-0.674453	1.57013	1	1.27468	MAST2	0.882229	0.97188	0.882934	1
229	Q9H7E2	TDRD3	Tudor domain-containing protein 3			chromatin organization [GO:0006325]		1	1.18928	1.1797	1.03028	1.02051	0.878408	1.08552	0.911299	1.02742	0.852387	0.881028	1.18449	1.0254	0.981965	0.96936	0.866708	0.865687	0.00184404	-0.208082	2.73423		0.829021	0.18997	-0.27052	0.721314		0.818379	0.0661442	-0.289159	1.17951		0.731715	0.00225054	-0.450646	2.64771	1	1.18928	TDRD3	1	0.991943	0.866306	0.858094
215	P62861	RS30	40S ribosomal protein S30 (Small ribosomal subunit protein eS30)	48	Housekeeping	Housekeeping		2	1.31765	1.15857	0.850373	1.0787	0.946282	1.06499	1.21915	1.06664	0.807373	0.707635	1.23811	0.964535	1.00563	1.14289	0.757504	0.779037	0.188177	-0.360236	0.725434		0.812233	0.143913	-0.300035	0.841899		0.923092	0.478581	-0.115453	0.320045		0.611822	0.0361015	-0.708816	1.44247	1	1.31765	RS30	1	0.879273	0.645371	0.818653
2583	Q53H76	PLA1A	Phospholipase A1 member A (EC 3.1.1.-) (Phosphatidylserine-specific phospholipase A1) (PS-PLA1)	7782	Basic Signaling pathway	Ras	Metabolism others	1	0.254618	0.833286	0.892211	1.42244	1.03704	0.477891	1.02849	1.11718	0.809289	2.13415	0.543952	1.15733	0.757467	1.07283	1.47172	2.12762	0.258476	1.08924	0.58758		1.39252	0.648671	0.477703	0.187975		1.9723	0.212531	0.979877	0.672578		2.70561	0.327953	1.43595	0.484188		2.13415	PLA1A	0.119307	0.390453	0.418064	0.666514
1198	O94762	RECQ5	ATP-dependent DNA helicase Q5 (EC 3.6.4.12) (DNA helicase, RecQ-like type 5) (RecQ5) (RecQ protein-like 5)	2568	Gene Expression	DNA replication and Repair		1	0.554855	0.578759	0.497881	0.595618	0.822373	0.672968	1.55148	2.55679	3.74667	0.81542	0.566807	0.54675	0.74767	2.05414	2.28105	0.964613	0.728663	-0.0519773	0.137473		1.31909	0.139314	0.399544	0.856005		3.62405	0.0978018	1.8576	1.00965		4.02438	0.362689	2.00877	0.440466		3.74667	RECQ5	0.148093	0.154473	0.132886	0.158973
5158	Q5VUM1	SDHF4	Succinate dehydrogenase assembly factor 4, mitochondrial (SDH assembly factor 4) (SDHAF4)			cellular respiration [GO:0045333]; innate immune response [GO:0045087]; mitochondrial respiratory chain complex II assembly [GO:0034553]; neural retina development [GO:0003407]		2	0.415876	0.8185	0.856649	1.29918	0.979429	0.728037	0.957651	1.10236	0.847598	1.39184	0.617188	1.07792	0.853733	1.03001	1.11972	1.74649	0.263417	0.804462	0.579357		1.38326	0.423927	0.468074	0.372709		1.66887	0.193404	0.738873	0.713535		1.81422	0.275932	0.859353	0.559198		1.39184	SDHF4	0.298797	0.588072	0.61548	0.93343
5014	Q01538	MYT1	Myelin transcription factor 1 (MyT1) (Myelin transcription factor I) (MyTI) (PLPB1) (Proteolipid protein-binding protein)			cell differentiation [GO:0030154]; nervous system development [GO:0007399]; regulation of transcription, DNA-templated [GO:0006355]; regulation of transcription by RNA polymerase II [GO:0006357]		2	0.518784	0.792097	0.823178	0.954673	0.966012	0.927781	1.0556	1.11631	0.877288	0.881966	0.655441	0.888925	0.946896	1.08596	0.879627	1.35623	0.263534	0.439597	0.579163		1.44467	0.169055	0.530741	0.771971		1.65683	0.0914568	0.728427	1.03878		1.34204	0.242632	0.424427	0.615051		1.11631	MYT1	0.464733	0.709569	0.737411	0.855206
2413	Q02127	PYRD	Dihydroorotate dehydrogenase (quinone), mitochondrial (DHOdehase) (EC 1.3.5.2) (Dihydroorotate oxidase)	6162	Metabolism	NucleotideMetabolism		1	0.558038	0.768862	0.882798	1.05343	1.04178	0.815775	0.975142	0.894092	0.942415	1.06286	0.66345	0.968115	0.928776	0.934617	1.00264	1.45921	0.153716	0.545191	0.813282		1.39992	0.228129	0.485343	0.64182		1.40872	0.138347	0.494387	0.859031		1.51125	0.107788	0.595738	0.967431		1.06286	PYRD	0.525036	0.723391	0.830589	0.991132
5358	Q9H1Q7	PED1A	PC-esterase domain-containing protein 1A (Protein FAM113A) (Sarcoma antigen NY-SAR-23)					2	0.481653	0.848072	1.36081	1.2142	0.880776	0.515226	0.941034	0.997792	0.828444	1.42558	0.664862	1.2875	0.698001	0.969413	1.12701	1.9365	0.0874633	0.95345	1.05817		1.04984	0.909822	0.0701737	0.0410436		1.45807	0.242151	0.544057	0.615913		1.69511	0.317855	0.761375	0.49777		1.42558	PED1A	0.337865	0.594896	0.954563	0.851727
4298	P78383	S35B1	Solute carrier family 35 member B1 (UDP-galactose transporter-related protein 1) (UGTrel1) (hUGTrel1)			carbohydrate transport [GO:0008643]; UDP-galactose transmembrane transport [GO:0072334]		1	0.585622	0.744571	0.854557	0.83065	0.837368	0.992184	1.08446	0.939406	0.962527	0.866969	0.665096	0.842603	0.914776	1.01193	0.914748	1.26689	0.157845	0.34129	0.80177		1.3754	0.153294	0.459855	0.814475		1.52149	0.0842503	0.605481	1.07443		1.37536	0.11471	0.459811	0.940397		1.08446	S35B1	0.540011	0.68658	0.788	0.765955
4532	O75864	PPR37	Protein phosphatase 1 regulatory subunit 37 (Leucine-rich repeat-containing protein 68)			negative regulation of phosphatase activity [GO:0010923]		2	0.664129	0.682259	1.12546	0.842899	0.820795	0.970716	0.658549	0.86272	0.778641	0.941951	0.673194	0.984181	0.895755	0.760635	0.860296	1.46196	0.159182	0.547901	0.798105		1.3306	0.0984035	0.412082	1.00699		1.12989	0.483434	0.176181	0.315663		1.27793	0.150471	0.35381	0.822548		1.12546	PPR37	0.590094	0.606204	1	0.748936
4688	Q9C0K7	STRAB	STE20-related kinase adapter protein beta (STRAD beta) (Amyotrophic lateral sclerosis 2 chromosomal region candidate gene 2 protein) (CALS-21) (ILP-interacting protein) (Pseudokinase ALS2CR2)					1	0.763854	0.616779	0.782385	0.927878	0.943914	0.929647	0.90955	0.976007	1.01137	0.83604	0.690317	0.855131	0.936781	0.942778	0.923706	1.23875	0.252105	0.308887	0.598418		1.35703	0.0793182	0.440452	1.10063		1.36572	0.0887743	0.449659	1.05171		1.33809	0.178211	0.420174	0.749065		1.01137	STRAB	0.755266	0.609845	0.773588	0.917445
6870	Q8TBE7	S35G2	Solute carrier family 35 member G2 (Transmembrane protein 22)			Golgi apparatus [GO:0005794]; integral component of membrane [GO:0016021]; integral component of plasma membrane [GO:0005887]; plasma membrane [GO:0005886]		1	0.647154	0.738234	0.824223	0.781653	0.515364	0.814842	0.700528	0.528089	0.685741	0.671081	0.692694	0.802938	0.665103	0.614309	0.678411	1.15915	0.159584	0.21307	0.797011		0.960168	0.8763	-0.0586414	0.057347		0.88684	0.505821	-0.173255	0.296003		0.97938	0.786104	-0.0300596	0.10452		0.824223	S35G2	0.785169	0.895673	1	0.948351
6464	P02538	K2C6A	Keratin, type II cytoskeletal 6A (Cytokeratin-6A) (CK-6A) (Cytokeratin-6D) (CK-6D) (Keratin-6A) (K6A) (Type-II keratin Kb6) (allergen Hom s 5)					65	0.790377	0.615723	3.35756	0.746437	1.05046	0.785907	0.778365	0.883635	0.630192	0.982253	0.70305	2.052	0.918183	0.831	0.806222	2.91871	0.410928	1.54533	0.386234		1.306	0.307564	0.385154	0.512064		1.18199	0.336291	0.24122	0.473285		1.14675	0.65195	0.19755	0.185786		3.35756	K2C6A	0.235402	0.183384	1	0.222315
6157	Q8NB14	UBP38	Ubiquitin carboxyl-terminal hydrolase 38 (EC 3.4.19.12) (Deubiquitinating enzyme 38) (HP43.8KD) (Ubiquitin thioesterase 38) (Ubiquitin-specific-processing protease 38)			protein deubiquitination [GO:0016579]; ubiquitin-dependent protein catabolic process [GO:0006511]		3	0.718235	0.692821	0.958108	0.813807	0.741872	0.674834	0.730264	0.700633	0.701064	0.751686	0.705528	0.885957	0.708353	0.715448	0.726375	1.25574	0.132801	0.328534	0.876798		1.004	0.944358	0.00576546	0.0248634		1.01406	0.661785	0.0201443	0.179283		1.02955	0.538303	0.0420115	0.268973		0.958108	UBP38	0.74964	0.723114	1	0.84939
1654	Q9BQE4	SELS	Selenoprotein S (SelS) (VCP-interacting membrane protein)	3250	Cellular metabolism	Folding, sorting and degradation	ER-Stress	1	0.473165	0.968471	1.39951	1.01822	1.00389	0.607631	0.974268	1.12764	0.880162	1.42745	0.720818	1.20886	0.805763	1.05095	1.15381	1.67707	0.258787	0.745942	0.587058		1.11785	0.813921	0.160721	0.0894178		1.458	0.330858	0.54399	0.480359		1.60069	0.361528	0.678696	0.441858		1.42745	SELS	0.331475	0.67846	0.980422	0.71331
5803	Q9NSB4	KRT82	Keratin, type II cuticular Hb2 (Keratin-82) (K82) (Type II hair keratin Hb2) (Type-II keratin Kb22)					1	0.896468	0.569254	2.35552	0.822229	0.715038	0.537627	0.6052	0.857492	0.756613	1.87359	0.732861	1.58888	0.626333	0.731346	1.3151	2.16805	0.38884	1.11639	0.410229		0.854641	0.624818	-0.22661	0.204246		0.997933	0.994815	-0.00298525	0.00225765		1.79448	0.422464	0.843564	0.374211		2.35552	KRT82	0.380581	0.241668	1	0.349064
4752	Q8ND30	LIPB2	Liprin-beta-2 (Protein tyrosine phosphatase receptor type f polypeptide-interacting protein-binding protein 2) (PTPRF-interacting protein-binding protein 2)					2	0.523028	0.950516	0.977981	1.08329	1.03704	0.618832	0.991759	0.949864	1.15599	1.15752	0.736772	1.03064	0.827937	0.970811	1.15676	1.39885	0.313572	0.484244	0.503663		1.12374	0.789258	0.168302	0.102781		1.31765	0.38963	0.397972	0.409347		1.57003	0.188368	0.650794	0.724993		1.15752	LIPB2	0.451852	0.821165	0.844892	0.935871
6440	P19013	K2C4	Keratin, type II cytoskeletal 4 (Cytokeratin-4) (CK-4) (Keratin-4) (K4) (Type-II keratin Kb4)					8	0.848727	0.628397	2.32833	0.800793	0.801853	0.867111	0.711023	0.878406	0.682867	1.00287	0.738562	1.56456	0.834482	0.794715	0.84287	2.11839	0.396491	1.08297	0.401767		1.12987	0.491644	0.176162	0.308349		1.07603	0.72414	0.105718	0.140177		1.14123	0.645043	0.190591	0.190411		2.32833	K2C4	0.364522	0.269892	1	0.343935
5940	Q9UM82	SPAT2	Spermatogenesis-associated protein 2			multicellular organism development [GO:0007275]; programmed cell death [GO:0012501]; protein K63-linked deubiquitination [GO:0070536]; protein linear deubiquitination [GO:1990108]; regulation of inflammatory response [GO:0050727]; regulation of necroptotic process [GO:0060544]; regulation of tumor necrosis factor-mediated signaling pathway [GO:0010803]; spermatogenesis [GO:0007283]		1	0.656703	0.838567	1.00727	1.00826	1.00311	0.774706	0.842208	1.05095	0.927091	0.777929	0.747635	1.00777	0.888906	0.946579	0.85251	1.34794	0.103561	0.430755	0.984806		1.18896	0.435267	0.249697	0.361244		1.2661	0.28722	0.34039	0.541785		1.14028	0.466617	0.189383	0.331039		1.05095	SPAT2	0.624866	0.797913	0.958436	0.959383
5154	Q9NX55	HYPK	Huntingtin-interacting protein K (Huntingtin yeast partner K)			negative regulation of apoptotic process [GO:0043066]; protein stabilization [GO:0050821]		2	0.573952	0.924113	0.916269	1.21038	0.999949	0.790574	1.1212	1.13112	0.94433	1.32529	0.749032	1.06332	0.895261	1.12616	1.13481	1.41959	0.303012	0.505479	0.51854		1.19522	0.547884	0.257281	0.261311		1.50348	0.164168	0.58831	0.784713		1.51504	0.274434	0.599352	0.561562		1.32529	HYPK	0.433076	0.69729	0.691371	0.91329
6845	P08779	K1C16	Keratin, type I cytoskeletal 16 (Cytokeratin-16) (CK-16) (Keratin-16) (K16)					92	0.858275	0.648463	2.93917	0.740312	0.879987	0.84751	0.775741	0.837449	0.729797	0.855722	0.753369	1.83974	0.863748	0.806595	0.792759	2.44202	0.428992	1.28807	0.367551		1.14651	0.407638	0.197253	0.389725		1.07065	0.674554	0.0984867	0.170983		1.05229	0.778029	0.0735258	0.109004		2.93917	K1C16	0.292013	0.220628	1	0.251878
6842	P48668	K2C6C	Keratin, type II cytoskeletal 6C (Cytokeratin-6C) (CK-6C) (Cytokeratin-6E) (CK-6E) (Keratin K6h) (Keratin-6C) (K6C) (Type-II keratin Kb12)					65	0.893285	0.616779	3.00925	0.741078	0.890246	0.788707	0.749504	0.836577	0.668501	0.974755	0.755032	1.87517	0.839477	0.793041	0.821628	2.48356	0.430254	1.31241	0.366275		1.11184	0.624279	0.152952	0.204621		1.05034	0.817688	0.0708561	0.0874125		1.0882	0.777468	0.121947	0.109318		3.00925	K2C6C	0.296846	0.204961	1	0.246266
1047	P62328	TYB4	Thymosin beta-4 (T beta-4) (Fx) [Cleaved into: Hematopoietic system regulatory peptide (Seraspenide)]	2149	Cell motility	Cell motility		8	0.427546	1.08253	1.01564	1.10243	0.883143	0.57963	1.84709	1.00302	1.0267	0.891338	0.755039	1.05903	0.731386	1.42505	0.959017	1.40262	0.454611	0.488123	0.34236		0.968673	0.953713	-0.0459179	0.0205824		1.88739	0.336472	0.916392	0.473051		1.27015	0.603962	0.345004	0.218991		1.84709	TYB4	0.231471	0.586076	0.549858	0.596848
837	P39905	GDNF	Glial cell line-derived neurotrophic factor (hGDNF) (Astrocyte-derived trophic factor) (ATF)	1240	Basic Signaling pathway	TGF		36	0.810534	0.708663	0.759373	0.709689	0.883933	0.851243	0.924417	1.12415	1.30252	1.83141	0.759599	0.734531	0.867588	1.02428	1.56697	0.966999	0.701485	-0.0484134	0.153981		1.14217	0.18098	0.191773	0.74237		1.34845	0.142122	0.431307	0.847338		2.06289	0.0955775	1.04467	1.01964		1.83141	GDNF	0.442573	0.386948	0.414638	0.387509
6921	Q04695	K1C17	Keratin, type I cytoskeletal 17 (39.1) (Cytokeratin-17) (CK-17) (Keratin-17) (K17)					57	0.877372	0.6548	3.04482	0.795434	0.895771	0.755105	0.769619	0.83832	0.658924	0.980378	0.766086	1.92012	0.825438	0.80397	0.819651	2.50641	0.414611	1.32562	0.382359		1.07747	0.696269	0.107654	0.157223		1.04945	0.775849	0.0696346	0.110223		1.06992	0.80979	0.0975039	0.0916277		3.04482	K1C17	0.288153	0.215054	1	0.261242
5256	Q9UPT8	ZC3H4	Zinc finger CCCH domain-containing protein 4			negative regulation of transcription, DNA-templated [GO:0045892]		2	0.63018	0.90299	0.916269	1.06109	1.09702	0.856844	1.26287	1.13112	1.92793	0.982253	0.766585	0.988679	0.976934	1.197	1.45509	1.28972	0.286992	0.367055	0.542131		1.2744	0.366646	0.349814	0.435753		1.56147	0.104757	0.642903	0.979815		1.89815	0.296712	0.92459	0.527665		1.92793	ZC3H4	0.326869	0.468374	0.475261	0.550378
4042	P15559	NQO1	NAD(P)H dehydrogenase [quinone] 1 (EC 1.6.5.2) (Azoreductase) (DT-diaphorase) (DTD) (Menadione reductase) (NAD(P)H:quinone oxidoreductase 1) (Phylloquinone reductase) (Quinone reductase 1) (QR1)					13	0.763854	0.77203	0.741592	0.796199	0.831055	0.760705	1.24801	1.05531	1.52855	1.18095	0.767942	0.768896	0.79588	1.15166	1.35475	1.00124	0.975597	0.0017894	0.0107298		1.03638	0.512815	0.0515527	0.290039		1.49967	0.0577468	0.584641	1.23847		1.76413	0.0776796	0.818958	1.10969		1.52855	NQO1	0.499725	0.505074	0.48516	0.520885
6037	Q4ZG55	GREB1	Protein GREB1 (Gene regulated in breast cancer 1 protein)					1	0.78189	0.760413	1.58255	0.930941	1.15069	0.688835	0.937536	1.19735	0.739374	1.10503	0.771151	1.25675	0.919763	1.06744	0.922204	1.6297	0.274772	0.704607	0.561027		1.19271	0.586185	0.254248	0.231965		1.38422	0.150923	0.469073	0.821245		1.19588	0.496215	0.258072	0.30433		1.58255	GREB1	0.494069	0.480498	1	0.588253
1175	O15360	FANCA	Fanconi anemia group A protein (Protein FACA)	2489	Gene Expression	DNA replication and Repair		1	0.8169	0.729785	0.677788	1.02664	0.884722	0.770973	1.00313	0.79562	0.876331	0.944762	0.773343	0.852213	0.827847	0.899374	0.910546	1.10199	0.70372	0.140106	0.1526		1.07048	0.52622	0.0982569	0.278833		1.16297	0.37915	0.217814	0.421188		1.17742	0.131566	0.235625	0.880856		1.02664	FANCA	0.795704	0.71085	0.660202	1
2971	Q9H4P4	RNF41	E3 ubiquitin-protein ligase NRDP1 (EC 2.3.2.27) (RING finger protein 41) (RING-type E3 ubiquitin transferase NRDP1)	10471	Cellular metabolism	Ubiquitination	Endocytosis	2	0.755367	0.793153	0.883844	0.703564	0.850785	0.806441	0.917421	0.955964	0.799711	0.880091	0.77426	0.793704	0.828613	0.936692	0.839901	1.02511	0.852351	0.0357829	0.0693817		1.0702	0.203043	0.0978804	0.692411		1.20979	0.0265118	0.274757	1.57656		1.08478	0.27745	0.117402	0.556816		0.955964	RNF41	0.790163	0.82969	0.924558	0.735974
5604	O60880	SH21A	SH2 domain-containing protein 1A (Duncan disease SH2-protein) (Signaling lymphocytic activation molecule-associated protein) (SLAM-associated protein) (T-cell signal transduction molecule SAP)					1	0.743697	0.807939	0.870246	0.869694	0.861045	0.921247	0.90955	1.00389	0.793965	0.884777	0.775818	0.86997	0.891146	0.956721	0.839371	1.12136	0.0993532	0.165248	1.00282		1.14865	0.120022	0.199944	0.920737		1.23318	0.0867637	0.30238	1.06166		1.08192	0.371528	0.113591	0.430008		1.00389	SH21A	0.740814	0.804806	0.866872	0.866322
3956	Q6IE81	JADE1	Protein Jade-1 (Jade family PHD finger protein 1) (PHD finger protein 17)					1	0.7002	0.861801	1.00204	0.95697	0.644008	0.770039	0.85795	1.05269	1.20196	1.08723	0.781001	0.979504	0.707024	0.955322	1.14459	1.25417	0.141608	0.326728	0.848913		0.905279	0.545323	-0.143565	0.263346		1.2232	0.302201	0.290663	0.519705		1.46555	0.0669106	0.55144	1.17451		1.20196	JADE1	0.582548	0.716996	0.833669	0.796174
1064	O15379	HDAC3	Histone deacetylase 3 (HD3) (EC 3.5.1.98) (RPD3-2) (SMAP45)	2224	Gene Expression	Chromatin modification	Chromatin modification	1	0.824326	0.73929	0.816902	1.01515	0.700832	0.725237	0.866696	0.863592	0.867711	0.840726	0.781808	0.916028	0.713035	0.865144	0.854218	1.17168	0.339408	0.228576	0.469278		0.912033	0.260248	-0.132843	0.584613		1.10659	0.189241	0.146125	0.722985		1.09262	0.246008	0.12779	0.60905		1.01515	HDAC3	0.812021	0.728255	0.804707	1
5868	Q8NDX5	PHC3	Polyhomeotic-like protein 3 (Early development regulatory protein 3) (Homolog of polyhomeotic 3) (hPH3)					1	0.72354	0.847016	0.821086	0.876585	0.84605	0.879245	0.920045	0.902806	0.828444	0.865095	0.785278	0.848835	0.862647	0.911425	0.846769	1.08094	0.446862	0.112281	0.349827		1.09853	0.349816	0.135568	0.456161		1.16064	0.180323	0.214921	0.74395		1.07831	0.440431	0.108766	0.356122		0.920045	PHC3	0.786418	0.920625	0.892441	0.952763
6433	Q9BXI9	C1QT6	Complement C1q tumor necrosis factor-related protein 6			collagen trimer [GO:0005581]; extracellular space [GO:0005615]		1	0.587744	0.986425	1.09618	1.01669	1.02994	0.854044	1.03199	1.10324	0.854303	0.941013	0.787084	1.05643	0.941991	1.06761	0.897658	1.34221	0.316257	0.424608	0.49996		1.19681	0.550832	0.259196	0.258981		1.35641	0.300224	0.439799	0.522554		1.14049	0.642115	0.189648	0.192387		1.10324	C1QT6	0.532745	0.894119	0.9936	0.921548
4365	Q9Y283	INVS	Inversin (Inversion of embryo turning homolog) (Nephrocystin-2)			multicellular organism development [GO:0007275]; negative regulation of canonical Wnt signaling pathway [GO:0090090]; Wnt signaling pathway [GO:0016055]		1	0.72354	0.85124	0.941372	0.951611	0.946282	0.901646	1.02762	1.03352	0.992217	0.937264	0.78739	0.946492	0.923964	1.03057	0.964741	1.20206	0.130987	0.265511	0.882772		1.17345	0.180918	0.230758	0.742518		1.30884	0.0626636	0.38829	1.20298		1.22524	0.125373	0.293063	0.901796		1.03352	INVS	0.700073	0.823631	0.91084	0.920746
3434	Q6NT16	S18B1	MFS-type transporter SLC18B1 (Solute carrier family 18 member B1)			integral component of membrane [GO:0016021]		1	0.796743	0.778367	0.786569	0.892662	0.853153	0.928714	0.815971	0.840934	0.938584	0.952261	0.787555	0.839615	0.890933	0.828453	0.945422	1.0661	0.435559	0.0923477	0.360953		1.13127	0.117122	0.177937	0.931362		1.05193	0.118598	0.0730388	0.925924		1.20045	0.00522236	0.263578	2.28213		0.952261	S18B1	0.836686	0.817389	0.826001	0.937413
4711	O15037	KHNYN	Protein KHNYN (KH and NYN domain-containing protein)			RNA binding [GO:0003723]		1	0.847666	0.727673	0.80435	0.648443	0.834211	0.787773	0.837835	0.902806	0.897401	0.928829	0.78767	0.726397	0.810992	0.870321	0.913115	0.92221	0.596914	-0.116833	0.224088		1.02961	0.751679	0.0420978	0.123967		1.10493	0.349446	0.143956	0.45662		1.15926	0.180456	0.213206	0.743628		0.928829	KHNYN	0.912618	0.783431	0.865983	0.69813
1973	O75192	PX11A	Peroxisomal membrane protein 11A (HsPEX11p) (28 kDa peroxisomal integral membrane protein) (PMP28) (Peroxin-11A) (Peroxisomal biogenesis factor 11A) (Protein PEX11 homolog alpha) (PEX11-alpha)	4040	Cellular metabolism	Peroxisome		1	0.737332	0.838567	0.772971	0.888834	0.822373	0.739238	0.924417	0.939406	0.728839	0.742313	0.787949	0.830902	0.780805	0.931912	0.735576	1.05451	0.632775	0.0765765	0.198751		0.990934	0.923105	-0.0131396	0.0347489		1.18271	0.106525	0.242091	0.972547		0.933532	0.412907	-0.099228	0.384148		0.939406	PX11A	0.784891	0.892656	0.822829	0.946165
4040	Q8WUY3	PRUN2	Protein prune homolog 2 (BNIP2 motif-containing molecule at the C-terminal region 1)			apoptotic process [GO:0006915]; polyphosphate catabolic process [GO:0006798]		1	0.738393	0.839623	0.79912	0.761748	0.902874	0.935248	1.07747	0.879277	1.00467	0.955072	0.789008	0.780434	0.919061	0.978372	0.97987	0.989134	0.888341	-0.0157623	0.0514201		1.16483	0.134164	0.220121	0.872365		1.24	0.2309	0.310344	0.636575		1.2419	0.0772385	0.312551	1.11217		1.07747	PRUN2	0.685304	0.779256	0.741666	0.706981
6357	Q96GE9	DMAC1	Distal membrane-arm assembly complex protein 1 (Transmembrane protein 261)			mitochondrial respiratory chain complex I assembly [GO:0032981]		1	0.786134	0.793153	0.807488	0.871226	0.899717	0.831642	0.985637	0.81392	0.816951	0.684203	0.789643	0.839357	0.86568	0.899778	0.750577	1.06296	0.261154	0.0880831	0.583104		1.09629	0.156361	0.132632	0.805871		1.13947	0.328467	0.188369	0.483509		0.950526	0.616217	-0.0732013	0.210266		0.985637	DMAC1	0.797589	0.804711	0.819255	0.883921
6807	Q8TEL6	TP4AP	Short transient receptor potential channel 4-associated protein (Trp4-associated protein) (Trpc4-associated protein) (Protein TAP1) (TNF-receptor ubiquitous scaffolding/signaling protein) (Protein TRUSS)					1	0.5835	0.996986	1.22901	1.15296	0.9376	1.03232	1.10983	1.21478	0.987428	0.755435	0.790243	1.19099	0.98496	1.1623	0.871432	1.50711	0.196862	0.591788	0.705838		1.2464	0.455507	0.317768	0.341505		1.47082	0.223224	0.556618	0.651258		1.10274	0.764633	0.141091	0.116547		1.22901	TP4AP	0.474771	0.811208	1	0.938116
4227	Q9UIG8	SO3A1	Solute carrier organic anion transporter family member 3A1 (OATP3A1) (Organic anion transporter polypeptide-related protein 3) (OATP-RP3) (OATPRP3) (Organic anion-transporting polypeptide D) (OATP-D) (PGE1 transporter) (Sodium-independent organic anion transporter D) (Solute carrier family 21 member 11)					1	0.695956	0.885036	1.01145	0.947018	1.07571	0.976316	1.07309	1.05444	1.08512	1.04786	0.790496	0.979235	1.02602	1.06376	1.06649	1.23876	0.199381	0.308896	0.700315		1.29794	0.158242	0.376222	0.800678		1.34569	0.102591	0.428349	0.98889		1.34914	0.103341	0.432039	0.985728		1.08512	SO3A1	0.641365	0.815613	0.932113	0.872733
3420	P58340	MLF1	Myeloid leukemia factor 1 (Myelodysplasia-myeloid leukemia factor 1)			cell cycle arrest [GO:0007050]; myeloid progenitor cell differentiation [GO:0002318]; regulation of transcription, DNA-templated [GO:0006355]; transcription, DNA-templated [GO:0006351]		1	0.751124	0.831174	0.892211	0.708923	0.929708	0.842843	1.00838	0.815663	0.978809	0.97288	0.791149	0.800567	0.886275	0.912019	0.975844	1.01191	0.933548	0.0170742	0.0298633		1.12024	0.248564	0.163806	0.604561		1.15278	0.366317	0.205116	0.436143		1.23345	0.0441185	0.302702	1.35538		1.00838	MLF1	0.744884	0.82427	0.8848	0.703035
5638	Q5VUR7	A20A3	Ankyrin repeat domain-containing protein 20A3					2	0.558038	1.0255	0.999946	1.11621	0.962855	0.98845	0.916546	1.00128	0.972104	1.19314	0.79177	1.05808	0.975653	0.958912	1.08262	1.33635	0.384066	0.418293	0.415594		1.23224	0.514416	0.301287	0.288686		1.2111	0.554544	0.276318	0.256064		1.36734	0.37747	0.451375	0.423118		1.19314	A20A3	0.467706	0.8595	0.838081	0.935525
4654	A6H8Z2	F221B	Protein FAM221B					1	0.657764	0.935731	1.20182	0.971516	0.9889	0.695369	1.28299	1.25051	1.0516	1.23531	0.796747	1.08667	0.842134	1.26675	1.14346	1.36388	0.24944	0.447716	0.603033		1.05697	0.843187	0.0799285	0.0740759		1.5899	0.0783605	0.668937	1.1059		1.43516	0.172898	0.521207	0.762211		1.28299	F221B	0.51268	0.729336	0.936732	0.757228
6089	Q8N8A6	DDX51	ATP-dependent RNA helicase DDX51 (EC 3.6.4.13) (DEAD box protein 51)			rRNA processing [GO:0006364]		1	0.635484	0.958965	0.888028	1.09248	1.00863	0.713103	2.15931	1.03352	0.955823	0.897899	0.797225	0.990252	0.860867	1.59641	0.926861	1.24212	0.419264	0.312809	0.377512		1.07983	0.798786	0.110803	0.0975697		2.00246	0.305635	1.00178	0.514796		1.16261	0.512808	0.217366	0.290045		2.15931	DDX51	0.2943	0.444108	0.411256	0.505939
5133	Q8TF74	WIPF2	WAS/WASL-interacting protein family member 2 (WASP-interacting protein-related protein) (WIP- and CR16-homologous protein) (WIP-related protein)					6	0.698078	0.89771	0.961245	1.12616	0.986532	0.863377	0.961149	1.03178	0.911767	1.04505	0.797894	1.0437	0.924955	0.996464	0.978408	1.30807	0.198033	0.387444	0.703261		1.15925	0.391869	0.213186	0.406859		1.24887	0.201562	0.32062	0.695591		1.22624	0.271468	0.29424	0.566282		1.12616	WIPF2	0.619873	0.797141	0.853558	1
4093	Q6ZSJ8	CA122	Uncharacterized protein C1orf122 (Protein ALAESM)					2	0.834935	0.762525	1.10036	1.00061	1.12938	0.839109	1.02849	0.824377	1.08703	1.33466	0.79873	1.05048	0.984246	0.926434	1.21085	1.31519	0.0550303	0.395273	1.2594		1.23226	0.340661	0.30131	0.467678		1.15988	0.359566	0.21398	0.444221		1.51597	0.0855888	0.600238	1.06758		1.33466	CA122	0.625577	0.571324	0.824446	0.749708
5490	P01040	CYTA	Cystatin-A (Cystatin-AS) (Stefin-A) [Cleaved into: Cystatin-A, N-terminally processed]					6	0.963305	0.634734	1.80325	0.742609	1.011	0.78124	0.795856	0.743334	0.926133	1.74706	0.79902	1.27293	0.896119	0.769595	1.3366	1.59311	0.483245	0.67185	0.315833		1.12152	0.675979	0.165459	0.170067		0.963174	0.875907	-0.0541316	0.057542		1.6728	0.348058	0.742262	0.458348		1.80325	CYTA	0.534205	0.351994	1	0.411817
7022	A6NGN9	IGLO5	IgLON family member 5			extracellular region [GO:0005576]		2	0.658824	0.941011	0.977981	0.907208	1.27381	0.812041	0.912174	1.81433	0.827486	0.70576	0.799918	0.942594	1.04293	1.36325	0.766623	1.17836	0.430094	0.236785	0.366436		1.30379	0.463916	0.382713	0.333561		1.70424	0.355549	0.769127	0.449101		0.958377	0.848553	-0.0613346	0.071321		1.81433	IGLO5	0.363123	0.518656	0.539032	0.500024
955	Q17R60	IMPG1	Interphotoreceptor matrix proteoglycan 1 (Interphotoreceptor matrix proteoglycan of 150 kDa) (IPM-150) (Sialoprotein associated with cones and rods)	1714	Extracellular Matrix (ECM)	ECM		1	0.693834	0.907215	1.00936	1.14301	0.946282	0.703769	0.897306	1.02481	0.930922	1.31967	0.800525	1.07618	0.825025	0.961056	1.12529	1.34435	0.159968	0.426905	0.795968		1.03061	0.893347	0.0434925	0.04898		1.20053	0.325618	0.263675	0.487292		1.4057	0.2806	0.491285	0.551913		1.31967	IMPG1	0.525764	0.687457	0.764859	0.866131
4944	P55822	SH3BG	SH3 domain-binding glutamic acid-rich protein (SH3BGR protein) (21-glutamic acid-rich protein) (21-GARP)			protein-containing complex assembly [GO:0065003]		1	0.791438	0.81322	0.808534	0.785481	0.80501	0.954849	0.836086	0.77732	0.778641	0.721694	0.802329	0.797008	0.879929	0.806703	0.750167	0.993368	0.76913	-0.00960025	0.114		1.09672	0.413141	0.133194	0.383902		1.00545	0.901777	0.00784379	0.0449007		0.934987	0.229207	-0.096981	0.639773		0.954849	SH3BG	0.828862	0.851674	0.846767	0.822624
6316	P51397	DAP1	Death-associated protein 1 (DAP-1)			activation of cysteine-type endopeptidase activity involved in apoptotic process [GO:0006919]; apoptotic process [GO:0006915]; apoptotic signaling pathway [GO:0097190]; autophagy [GO:0006914]; cellular response to amino acid starvation [GO:0034198]; negative regulation of autophagy [GO:0010507]; negative regulation of NF-kappaB transcription factor activity [GO:0032088]; negative regulation of tr…		4	0.690652	0.914608	0.878614	0.990655	0.99837	0.770973	1.02849	1.00128	0.907936	0.841663	0.80263	0.934635	0.884671	1.01488	0.8748	1.16447	0.40232	0.219668	0.395428		1.10222	0.658349	0.140407	0.181544		1.26445	0.200605	0.338509	0.697657		1.08992	0.599567	0.124218	0.222162		1.02849	DAP1	0.67152	0.889272	0.854275	0.963213
5025	Q6PK18	OGFD3	2-oxoglutarate and iron-dependent oxygenase domain-containing protein 3 (EC 1.14.11.-)			integral component of membrane [GO:0016021]; membrane [GO:0016020]		1	0.768098	0.839623	0.762511	1.0052	0.932075	0.863377	1.0696	0.962064	1.08895	0.879154	0.80386	0.883856	0.897726	1.01583	0.984051	1.09951	0.591807	0.136867	0.22782		1.11677	0.19888	0.159331	0.70141		1.26369	0.0816043	0.337642	1.08829		1.22416	0.245485	0.291788	0.609974		1.08895	OGFD3	0.705358	0.77104	0.700227	0.923094
2648	Q00975	CAC1B	Voltage-dependent N-type calcium channel subunit alpha-1B (Brain calcium channel III) (BIII) (Calcium channel, L type, alpha-1 polypeptide isoform 5) (Voltage-gated calcium channel subunit alpha Cav2.2)	8238	Basic Signaling pathway	MAPK	GPCR	1	0.747941	0.861801	0.80958	0.755624	1.01415	0.911913	0.952404	0.954221	0.866753	0.879154	0.804871	0.782602	0.963034	0.953312	0.872954	0.972332	0.757507	-0.0404795	0.120613		1.19651	0.17467	0.258829	0.757782		1.18443	0.120997	0.244191	0.917227		1.08459	0.356516	0.117147	0.447921		1.01415	CAC1B	0.737502	0.849773	0.79828	0.745077
5109	Q6IQ49	SDE2	Replication stress response regulator SDE2			cell cycle [GO:0007049]; cell division [GO:0051301]; cellular response to UV [GO:0034644]; DNA replication [GO:0006260]; protein processing [GO:0016485]; protein ubiquitination [GO:0016567]; regulation of cell cycle arrest [GO:0071156]		1	0.821144	0.789985	1.02296	0.92405	0.777387	0.938981	0.904302	0.745948	0.785345	0.734815	0.805564	0.973504	0.858184	0.825125	0.76008	1.20847	0.0835477	0.273187	1.07807		1.06532	0.587982	0.0912879	0.230636		1.02428	0.831057	0.0346136	0.0803692		0.943538	0.265134	-0.0838475	0.576535		1.02296	SDE2	0.802715	0.772256	1	0.903312
6866	Q9H6D7	HAUS4	HAUS augmin-like complex subunit 4					1	0.631241	0.981144	0.81481	0.95008	0.767917	0.953915	0.939285	0.860106	0.726923	1.02912	0.806192	0.882445	0.860916	0.899695	0.87802	1.09458	0.72373	0.130382	0.140424		1.06788	0.808322	0.094748	0.0924155		1.11598	0.654152	0.158312	0.184322		1.08909	0.785409	0.123129	0.104904		1.02912	HAUS4	0.613381	0.953385	0.791757	0.9232
6565	Q86W56	PARG	Poly(ADP-ribose) glycohydrolase (EC 3.2.1.143)					1	0.792499	0.824837	0.877568	0.961564	0.844471	0.903513	0.981264	0.867077	0.9654	0.752623	0.808668	0.919566	0.873992	0.924171	0.859012	1.13714	0.13268	0.185405	0.877196		1.08078	0.191806	0.112073	0.717137		1.14283	0.190983	0.192612	0.719004		1.06226	0.68593	0.0871304	0.16372		0.981264	PARG	0.807631	0.840586	0.894324	0.979923
1078	O75376	NCOR1	Nuclear receptor corepressor 1 (N-CoR) (N-CoR1)	2249	Gene Expression	Chromatin modification	Huntington disease	2	0.807352	0.810051	0.828407	0.851321	0.867359	0.791507	0.89818	0.829606	0.9654	0.752623	0.808701	0.839864	0.829433	0.863893	0.859012	1.03853	0.114062	0.0545486	0.942858		1.02564	0.639667	0.0365182	0.194046		1.06825	0.249008	0.0952455	0.603787		1.06221	0.682897	0.0870707	0.165645		0.9654	NCOR1	0.836287	0.839083	0.858097	0.881832
4671	Q96T21	SEBP2	Selenocysteine insertion sequence-binding protein 2 (SECIS-binding protein 2)					1	0.79356	0.824837	1.1286	0.997546	0.951017	0.78124	0.963773	0.923721	0.909851	1.09472	0.809198	1.06307	0.866128	0.943747	1.00229	1.31374	0.0637549	0.393675	1.19549		1.07035	0.577337	0.0980873	0.238571		1.16627	0.0338618	0.221906	1.47029		1.23862	0.175627	0.308732	0.75541		1.1286	SEBP2	0.703136	0.730849	1	0.883878
5487	Q9BVK8	TM147	Transmembrane protein 147 (Protein NIFIE 14)			endoplasmic reticulum membrane [GO:0005789]; integral component of membrane [GO:0016021]; plasma membrane [GO:0005886]; protein-containing complex [GO:0032991]		1	0.685347	0.933618	0.883844	0.916395	0.917869	0.873645	0.972519	1.02742	0.898359	1.16127	0.809483	0.900119	0.895757	0.99997	1.02981	1.11197	0.544328	0.153116	0.26414		1.10658	0.564474	0.146107	0.248356		1.23532	0.272779	0.304884	0.564189		1.27219	0.347224	0.347312	0.459391		1.16127	TM147	0.59017	0.803963	0.761101	0.789131
2866	Q86VQ6	TRXR3	Thioredoxin reductase 3 (EC 1.8.1.9) (Thioredoxin and glutathione reductase) (Thioredoxin reductase TR2)	10037	Cell Stress response	Free Radical	NucleotideMetabolism	1	0.760672	0.858633	0.947648	0.920222	0.96838	0.713103	0.896431	0.792134	0.731712	0.738564	0.809652	0.933935	0.840741	0.844283	0.735138	1.1535	0.134511	0.20602	0.871241		1.0384	0.841242	0.0543595	0.0750792		1.04277	0.676175	0.0604234	0.169941		0.907968	0.268415	-0.139287	0.571193		0.96838	TRXR3	0.78551	0.88667	0.978591	0.95027
1944	Q8NBK3	SUMF1	Formylglycine-generating enzyme (FGE) (EC 1.8.3.7) (C-alpha-formylglycine-generating enzyme 1) (Sulfatase-modifying factor 1)	3989	Cellular metabolism	Lysosome		2	0.855093	0.76675	0.856649	0.927113	0.894193	0.761639	1.24014	0.957706	1.0085	0.978504	0.810921	0.891881	0.827916	1.09892	0.993501	1.09984	0.288274	0.137289	0.540194		1.02096	0.850812	0.0299221	0.0701662		1.35515	0.19099	0.438454	0.718989		1.22515	0.0595095	0.29296	1.22541		1.24014	SUMF1	0.689515	0.618279	0.69077	0.747589
2693	Q6V0I7	FAT4	Protocadherin Fat 4 (hFat4) (Cadherin family member 14) (FAT tumor suppressor homolog 4) (Fat-like cadherin protein FAT-J)	8773	Cell Process	EMT		1	0.749002	0.876587	0.995762	1.00367	0.862624	0.868044	0.948905	0.88102	1.02382	1.05536	0.812794	0.999716	0.865334	0.914963	1.03959	1.22997	0.0997344	0.298628	1.00115		1.06464	0.497089	0.0903663	0.303566		1.1257	0.292976	0.170822	0.533169		1.27903	0.0746699	0.355053	1.12685		1.05536	FAT4	0.709712	0.830605	0.943529	0.951022
4658	A4D1S5	RAB19	Ras-related protein Rab-19					1	0.742636	0.886092	1.07107	1.13611	0.944703	0.839109	0.943658	1.03439	1.02574	1.36185	0.814364	1.10359	0.891906	0.989025	1.19379	1.35516	0.0668018	0.438463	1.17521		1.09522	0.475752	0.131218	0.322619		1.21448	0.17584	0.280333	0.754881		1.46592	0.173475	0.551804	0.760763		1.36185	RAB19	0.545316	0.650656	0.786486	0.834247
4778	Q969H8	MYDGF	Myeloid-derived growth factor (MYDGF)					1	0.743697	0.886092	0.902671	0.985296	0.96838	0.884845	1.04861	1.00302	1.0401	0.932578	0.814895	0.943984	0.926612	1.02581	0.986341	1.15841	0.257369	0.212148	0.589444		1.13709	0.308592	0.185352	0.510615		1.25883	0.106019	0.332083	0.974616		1.21039	0.19459	0.275473	0.710879		1.04861	MYDGF	0.709225	0.845019	0.86083	0.939625
5100	Q9ULI0	ATD2B	ATPase family AAA domain-containing protein 2B			negative regulation of chromatin silencing [GO:0031936]; positive regulation of transcription by RNA polymerase II [GO:0045944]		1	0.716114	0.91672	0.976935	0.947018	0.831844	0.799907	0.91917	0.912392	0.943372	1.02256	0.816417	0.961976	0.815876	0.915781	0.982964	1.17829	0.287676	0.236695	0.541097		0.999337	0.996232	-0.00095678	0.00163961		1.12171	0.42649	0.165697	0.370091		1.204	0.262477	0.267832	0.580909		1.02256	ATD2B	0.700318	0.896499	0.955386	0.926128
694	Q9HC96	CAN10	Calpain-10 (EC 3.4.22.-) (Calcium-activated neutral proteinase 10) (CANP 10)	689	Cell Death	Apoptosis	Huntington disease	1	0.78189	0.85124	0.843051	0.966923	0.903663	0.91378	0.892933	0.930692	0.967316	1.03287	0.816565	0.904987	0.908722	0.911813	1.00009	1.10828	0.339017	0.148329	0.469779		1.11286	0.119267	0.154271	0.92348		1.11664	0.137305	0.159169	0.862314		1.22475	0.0614282	0.292491	1.21163		1.03287	CAN10	0.757011	0.824154	0.816225	0.936156
6523	Q8NBT3	TM145	Transmembrane protein 145			G protein-coupled receptor signaling pathway [GO:0007186]; response to pheromone [GO:0019236]		1	0.771281	0.86497	0.712305	0.644615	0.722141	0.915647	0.628814	0.562947	0.814078	0.771369	0.818125	0.67846	0.818894	0.59588	0.792723	0.829286	0.136917	-0.270058	0.863543		1.00094	0.994944	0.00135492	0.00220157		0.728348	0.0604314	-0.4573	1.21874		0.968951	0.670576	-0.045505	0.173552		0.915647	TM145	0.842335	0.944655	0.777925	0.704
4189	Q9Y2B5	VP9D1	VPS9 domain-containing protein 1 (Protein ATP-BL)			ATP synthesis coupled proton transport [GO:0015986]		1	0.749002	0.888205	0.907901	0.995249	0.928919	0.840043	0.836086	0.888863	1.13875	1.41902	0.818603	0.951575	0.884481	0.862475	1.27888	1.16244	0.247015	0.217153	0.607276		1.08048	0.508678	0.111666	0.293557		1.05359	0.615313	0.0753178	0.210904		1.56228	0.0987385	0.64365	1.00551		1.41902	VP9D1	0.527831	0.625929	0.639809	0.701364
4686	Q9BSF4	TIM29	Mitochondrial import inner membrane translocase subunit Tim29 (TIM29)			protein insertion into mitochondrial inner membrane [GO:0045039]		2	0.833874	0.80477	0.788661	0.788543	0.899717	0.878311	1.08184	0.763377	1.53142	1.06379	0.819322	0.788602	0.889014	0.922608	1.29761	0.962505	0.169193	-0.0551341	0.771617		1.08506	0.0610925	0.117775	1.21401		1.12606	0.584527	0.171287	0.233195		1.58376	0.177954	0.663353	0.749693		1.53142	TIM29	0.544509	0.525505	0.514985	0.514909
4356	Q9Y6R9	CCD61	Coiled-coil domain-containing protein 61			centrosome [GO:0005813]		1	0.710809	0.928338	0.941372	1.04425	0.89735	0.914713	1.03199	0.918492	1.17514	1.07692	0.819573	0.992809	0.906031	0.975241	1.12603	1.21137	0.286567	0.276643	0.542774		1.10549	0.511194	0.144688	0.291415		1.18994	0.332167	0.250885	0.478643		1.37392	0.124049	0.458301	0.906406		1.17514	CCD61	0.604869	0.789977	0.801069	0.88861
4967	O95235	KI20A	Kinesin-like protein KIF20A (GG10_2) (Mitotic kinesin-like protein 2) (MKlp2) (Rab6-interacting kinesin-like protein) (Rabkinesin-6)					1	0.763854	0.876587	0.927774	0.923285	0.878408	0.875511	0.889435	0.826991	0.908894	1.08441	0.820221	0.92553	0.87696	0.858213	0.996654	1.12839	0.202901	0.174267	0.692717		1.06918	0.420242	0.0964981	0.3765		1.04632	0.615186	0.0653234	0.210994		1.2151	0.232803	0.281081	0.633011		1.08441	KI20A	0.704393	0.808351	0.855553	0.851413
5676	Q6NW40	RGMB	RGM domain family member B (DRG11-responsive axonal guidance and outgrowth of neurite) (DRAGON)					1	0.784012	0.859689	0.848281	0.771701	0.874462	0.752305	1.27162	1.94678	3.38369	0.936327	0.82185	0.809991	0.813383	1.6092	2.16001	0.985569	0.846074	-0.0209705	0.0725915		0.989698	0.91696	-0.0149402	0.0376496		1.95802	0.146353	0.969398	0.834598		2.62823	0.388473	1.39409	0.410639		3.38369	RGMB	0.231703	0.254069	0.250697	0.228065
2155	Q16877	F264	6-phosphofructo-2-kinase/fructose-2,6-bisphosphatase 4 (6PF-2-K/Fru-2,6-P2ase 4) (PFK/FBPase 4) (6PF-2-K/Fru-2,6-P2ase testis-type isozyme) [Includes: 6-phosphofructo-2-kinase (EC 2.7.1.105); Fructose-2,6-bisphosphatase (EC 3.1.3.46)]	4960	Metabolism	Carbohydrate metabolism		1	0.78189	0.862858	0.88489	0.872757	0.930497	0.952982	0.906926	0.948992	0.920387	0.986939	0.822374	0.878823	0.941739	0.927959	0.953663	1.06864	0.30187	0.0957788	0.52018		1.14515	0.104784	0.195534	0.979705		1.12839	0.146698	0.174267	0.833577		1.15965	0.129166	0.213685	0.888851		0.986939	F264	0.792237	0.874276	0.8966	0.884306
1111	O95602	RPA1	DNA-directed RNA polymerase I subunit RPA1 (RNA polymerase I subunit A1) (EC 2.7.7.6) (A190) (DNA-directed RNA polymerase I largest subunit) (DNA-directed RNA polymerase I subunit A) (RNA polymerase I 194 kDa subunit) (RPA194)	2346	Gene Expression	DNA replication and Repair	Transcriptional Regulation	6	0.683225	0.965302	0.853511	0.904911	0.775809	0.859644	0.722392	0.770348	0.86388	1.02068	0.824264	0.879211	0.817726	0.74637	0.94228	1.06666	0.738418	0.093103	0.131698		0.992069	0.968598	-0.011488	0.0138566		0.905499	0.640708	-0.143215	0.19334		1.14318	0.540638	0.19305	0.267094		1.02068	RPA1	0.669382	0.945743	0.836217	0.886576
6231	Q96G46	DUS3L	tRNA-dihydrouridine(47) synthase [NAD(P)(+)]-like (EC 1.3.1.-) (tRNA-dihydrouridine synthase 3-like)			flavin adenine dinucleotide binding [GO:0050660]; metal ion binding [GO:0046872]; RNA binding [GO:0003723]; tRNA dihydrouridine synthase activity [GO:0017150]		1	0.821144	0.828005	0.736362	0.839071	0.762392	0.875511	0.889435	0.814791	0.815035	0.876342	0.824574	0.787717	0.818952	0.852113	0.845689	0.955301	0.548247	-0.0659728	0.261023		0.993181	0.930005	-0.00987153	0.0315148		1.0334	0.538954	0.047395	0.268449		1.02561	0.564317	0.036477	0.248477		0.889435	DUS3L	0.92322	0.930934	0.827899	0.943376
7292	Q6ZMK1	CYHR1	Cysteine and histidine-rich protein 1			nucleoplasm [GO:0005654]; perinuclear region of cytoplasm [GO:0048471]		1	0.769159	0.880812	0.790752	1.03812	0.910766	0.810175	0.839584	0.854006	0.868669	0.791051	0.824985	0.914437	0.86047	0.846795	0.82986	1.10843	0.577525	0.148515	0.238429		1.04301	0.683266	0.0607571	0.16541		1.02644	0.735767	0.0376444	0.13326		1.00591	0.94937	0.00849916	0.0225644		1.03812	CYHR1	0.740914	0.848467	0.761715	1
4699	Q9BQQ3	GORS1	Golgi reassembly-stacking protein 1 (Golgi peripheral membrane protein p65) (Golgi phosphoprotein 5) (GOLPH5) (Golgi reassembly-stacking protein of 65 kDa) (GRASP65)					1	0.792499	0.857577	0.967521	0.894958	0.921026	0.955782	0.917421	0.915006	0.897401	0.886652	0.825038	0.93124	0.938404	0.916214	0.892026	1.12872	0.161163	0.174692	0.792736		1.13741	0.0915705	0.185749	1.03824		1.11051	0.107385	0.151223	0.969056		1.08119	0.179324	0.112626	0.746362		0.967521	GORS1	0.819102	0.886365	1	0.925001
2976	Q9P1Y6	PHRF1	PHD and RING finger domain-containing protein 1	10494	Cellular metabolism	Ubiquitination		1	0.814778	0.835398	0.72381	0.798496	0.762392	0.734571	0.703152	0.852263	0.81312	0.768557	0.825088	0.761153	0.748481	0.777707	0.790838	0.922511	0.240655	-0.116361	0.618605		0.907153	0.0474772	-0.140582	1.32352		0.942575	0.593333	-0.0853207	0.226701		0.958489	0.297737	-0.0611656	0.526167		0.852263	PHRF1	0.956017	0.980212	0.849281	0.936913
2709	Q8N556	AFAP1	Actin filament-associated protein 1 (110 kDa actin filament-associated protein) (AFAP-110)	8944	Cell Process	EMT		4	0.789316	0.861801	0.838867	0.81687	0.991267	1.14619	0.733762	0.770348	0.739374	0.75731	0.825559	0.827868	1.06873	0.752055	0.748342	1.0028	0.956922	0.00403033	0.0191233		1.29455	0.104633	0.372454	0.980333		0.910965	0.211917	-0.134533	0.673834		0.906467	0.174532	-0.141674	0.758125		1.14619	AFAP1	0.688642	0.751882	0.731873	0.712682
1263	O75940	SPF30	Survival of motor neuron-related-splicing factor 30 (30 kDa splicing factor SMNrp) (SMN-related protein) (Survival motor neuron domain-containing protein 1)	2682	Gene Expression	Transcriptional Regulation		1	0.782951	0.873419	0.896395	1.04118	0.945492	0.927781	0.99001	0.996921	0.848556	0.928829	0.828185	0.968789	0.936636	0.993466	0.888693	1.16977	0.24129	0.22623	0.617461		1.13095	0.142905	0.177536	0.844952		1.19957	0.0677691	0.262517	1.16897		1.07306	0.422432	0.101732	0.374243		1.04118	SPF30	0.751982	0.838871	0.860939	1
6015	P12273	PIP	Prolactin-inducible protein (Gross cystic disease fluid protein 15) (GCDFP-15) (Prolactin-induced protein) (Secretory actin-binding protein) (SABP) (gp17)					2	0.874189	0.783648	1.68924	0.979172	0.902085	0.727104	1.11245	0.834834	0.800669	1.21282	0.828918	1.33421	0.814594	0.973642	1.00674	1.60957	0.293503	0.686679	0.532388		0.982719	0.897719	-0.0251485	0.0468595		1.17459	0.426039	0.232161	0.370551		1.21453	0.488056	0.280396	0.311531		1.68924	PIP	0.517504	0.463906	1	0.579652
5284	P35908	K22E	Keratin, type II cytoskeletal 2 epidermal (Cytokeratin-2e) (CK-2e) (Epithelial keratin-2e) (Keratin-2 epidermis) (Keratin-2e) (K2e) (Type-II keratin Kb2)					102	0.903894	0.754076	1.38486	0.957736	0.812902	0.690702	0.903428	0.939406	0.979766	1.72269	0.828985	1.1713	0.751802	0.921417	1.35123	1.41293	0.269554	0.498691	0.569355		0.906894	0.508362	-0.140994	0.293827		1.1115	0.353064	0.152508	0.452147		1.62998	0.302079	0.704854	0.519879		1.72269	K22E	0.524699	0.437731	0.803895	0.555953
4983	P13645	K1C10	Keratin, type I cytoskeletal 10 (Cytokeratin-10) (CK-10) (Keratin-10) (K10)					217	0.89859	0.761469	1.43821	0.996014	0.823952	0.706569	0.815971	0.946378	1.05543	1.68426	0.83003	1.21711	0.76526	0.881174	1.36985	1.46635	0.236454	0.552226	0.626254		0.921968	0.547471	-0.117212	0.261638		1.06162	0.642961	0.086265	0.191816		1.65036	0.235452	0.722779	0.628097		1.68426	K1C10	0.533521	0.452108	0.853908	0.591365
6839	P02533	K1C14	Keratin, type I cytoskeletal 14 (Cytokeratin-14) (CK-14) (Keratin-14) (K14)					102	0.951635	0.708663	2.56995	0.79084	0.920237	0.794307	0.801978	0.87492	0.755656	1.02162	0.830149	1.68039	0.857272	0.838449	0.888637	2.02421	0.443588	1.01736	0.35302		1.03267	0.861195	0.0463828	0.0648986		1.01	0.953779	0.0143529	0.0205522		1.07045	0.776214	0.0982236	0.110019		2.56995	K1C14	0.370294	0.27575	1	0.307726
4157	O95199	RCBT2	RCC1 and BTB domain-containing protein 2 (Chromosome condensation 1-like) (CHC1-L) (RCC1-like G exchanging factor) (Regulator of chromosome condensation and BTB domain-containing protein 2)			acrosomal vesicle [GO:0001669]		1	0.835996	0.824837	1.00936	1.0029	0.918659	0.98285	0.861449	0.901935	0.894528	0.95601	0.830417	1.00613	0.950754	0.881692	0.925269	1.2116	0.00134301	0.276913	2.87192		1.14491	0.0661023	0.195237	1.17978		1.06175	0.134647	0.0864389	0.870804		1.11422	0.0935255	0.156037	1.02907		1.00936	RCBT2	0.828244	0.817188	1	0.993605
4109	C9JRZ8	AK1BF	Aldo-keto reductase family 1 member B15 (EC 1.1.1.-) (EC 1.1.1.300) (EC 1.1.1.54) (Estradiol 17-beta-dehydrogenase AKR1B15) (Farnesol dehydrogenase) (EC 1.1.1.216) (Testosterone 17beta-dehydrogenase) (EC 1.1.1.64)					4	0.78189	0.879756	1.00727	0.862039	0.857099	0.926847	0.961149	0.969907	0.989344	1.06848	0.830823	0.934653	0.891973	0.965528	1.02891	1.12497	0.357495	0.169891	0.44673		1.0736	0.415908	0.102459	0.381003		1.16213	0.111252	0.216777	0.95369		1.23843	0.0878294	0.308508	1.05636		1.06848	AK1BF	0.731777	0.82337	0.94271	0.806789
5096	P31151	S10A7	Protein S100-A7 (Psoriasin) (S100 calcium-binding protein A7)					3	0.88692	0.775199	1.55117	0.930175	0.942335	0.788707	1.01712	0.894092	0.93571	1.26624	0.831059	1.24067	0.865521	0.955607	1.10098	1.49288	0.323707	0.5781	0.489847		1.04147	0.751483	0.0586175	0.124081		1.14987	0.272647	0.201465	0.564399		1.32479	0.261877	0.405761	0.581903		1.55117	S10A7	0.571774	0.49975	1	0.599659
4834	O75365	TP4A3	Protein tyrosine phosphatase type IVA 3 (EC 3.1.3.48) (PRL-R) (Protein-tyrosine phosphatase 4a3) (Protein-tyrosine phosphatase of regenerating liver 3) (PRL-3)			cellular response to leukemia inhibitory factor [GO:1990830]; endothelial cell migration [GO:0043542]; Notch signaling pathway [GO:0007219]; positive regulation of establishment of protein localization [GO:1904951]; positive regulation of NIK/NF-kappaB signaling [GO:1901224]; positive regulation of vascular permeability [GO:0043117]; regulation of transcription, DNA-templated [GO:0006355]; regula…		1	0.779768	0.882924	0.861878	0.880413	0.894193	0.920314	0.934912	0.954221	0.913682	1.00475	0.831346	0.871145	0.907253	0.944567	0.959215	1.04787	0.526879	0.0674644	0.278289		1.09131	0.2898	0.126056	0.537901		1.13619	0.163641	0.184203	0.786108		1.15381	0.204192	0.206405	0.689961		1.00475	TP4A3	0.776084	0.878752	0.857806	0.876253
940	Q99435	NELL2	Protein kinase C-binding protein NELL2 (NEL-like protein 2) (Nel-related protein 2)	1657	Extracellular Matrix (ECM)	ECM		1	0.753245	0.910383	0.710213	0.768638	0.789226	0.892312	0.891184	0.941149	1.19334	1.06942	0.831814	0.739426	0.840769	0.916167	1.13138	0.888931	0.385285	-0.169857	0.414218		1.01077	0.932769	0.0154476	0.0302257		1.10141	0.41385	0.139348	0.383157		1.36014	0.0958061	0.44375	1.01861		1.19334	NELL2	0.631207	0.762886	0.595146	0.644106
5247	Q96EZ8	MCRS1	Microspherule protein 1 (58 kDa microspherule protein) (Cell cycle-regulated factor p78) (INO80 complex subunit J) (MCRS2)					1	0.776585	0.887149	0.833637	0.931706	0.857099	0.885778	0.893808	1.10498	0.892612	0.940076	0.831867	0.882672	0.871439	0.999393	0.916344	1.06107	0.562775	0.0855241	0.249665		1.04757	0.560023	0.0670464	0.251794		1.20139	0.295048	0.2647	0.530107		1.10155	0.29541	0.139537	0.529575		1.10498	MCRS1	0.702806	0.802865	0.754437	0.843189
2938	Q7Z6J0	SH3R1	E3 ubiquitin-protein ligase SH3RF1 (EC 2.3.2.27) (Plenty of SH3s) (Protein POSH) (RING finger protein 142) (RING-type E3 ubiquitin transferase SH3RF1) (SH3 domain-containing RING finger protein 1) (SH3 multiple domains protein 2)	10346	Cellular metabolism	Ubiquitination		1	0.785073	0.879756	0.970659	1.02128	0.935232	0.98565	0.900804	0.969907	0.919429	1.00662	0.832414	0.995969	0.960441	0.935355	0.963025	1.19648	0.0929535	0.258799	1.03173		1.1538	0.139659	0.206396	0.85493		1.12367	0.221101	0.168213	0.65541		1.15691	0.179552	0.210272	0.74581		1.02128	SH3R1	0.768716	0.861426	0.950435	1
2432	O75600	KBL	2-amino-3-ketobutyrate coenzyme A ligase, mitochondrial (AKB ligase) (EC 2.3.1.29) (Aminoacetone synthase) (Glycine acetyltransferase)	6309	Metabolism	AminoAcid metbolism		2	0.838118	0.831174	0.895349	0.921754	0.895771	0.936181	1.04686	0.924592	0.898359	0.807922	0.834646	0.908551	0.915976	0.985724	0.85314	1.08855	0.0324653	0.122404	1.48858		1.09744	0.0580621	0.134146	1.23611		1.18101	0.132408	0.24002	0.878084		1.02216	0.722932	0.0316186	0.140903		1.04686	KBL	0.800604	0.793971	0.855274	0.880496
6547	Q8WY07	CTR3	Cationic amino acid transporter 3 (CAT-3) (CAT3) (Cationic amino acid transporter y+) (Solute carrier family 7 member 3)					1	0.792499	0.877643	1.07421	0.944721	1.03389	0.872711	0.867571	1.01871	0.843767	0.868844	0.835071	1.00947	0.953298	0.943139	0.856306	1.20884	0.153285	0.27362	0.814501		1.14158	0.324041	0.191029	0.489399		1.12941	0.33894	0.175571	0.469877		1.02543	0.679517	0.0362268	0.1678		1.07421	CTR3	0.73775	0.817013	1	0.879456
4719	Q9H467	CUED2	CUE domain-containing protein 2			negative regulation of cytokine production involved in inflammatory response [GO:1900016]; negative regulation of macrophage cytokine production [GO:0010936]		2	0.772342	0.898766	0.922545	0.958501	0.943125	0.92498	1.01187	0.988207	0.951992	1.07785	0.835554	0.940523	0.934053	1.00004	1.01492	1.12563	0.251299	0.17073	0.599809		1.11788	0.262924	0.160771	0.58017		1.19686	0.124867	0.259254	0.903554		1.21467	0.182024	0.280565	0.739872		1.07785	CUED2	0.716555	0.833848	0.855909	0.889268
2904	Q8IX04	UEVLD	Ubiquitin-conjugating enzyme E2 variant 3 (UEV-3) (EV and lactate/malate dehydrogenase domain-containing protein)	10212	Cellular metabolism	Ubiquitination		2	0.800986	0.871307	0.882798	0.905677	0.842104	0.888579	0.871069	0.903678	0.934753	0.917582	0.836146	0.894237	0.865341	0.887373	0.926167	1.06947	0.256756	0.0969018	0.590479		1.03492	0.560111	0.0495134	0.251726		1.06127	0.317178	0.0857853	0.498697		1.10766	0.130696	0.147517	0.883738		0.934753	UEVLD	0.856897	0.932125	0.944419	0.968894
5237	Q8TBQ9	KISHA	Protein kish-A (Transmembrane protein 167) (Transmembrane protein 167A)			intracellular transport [GO:0046907]; protein secretion [GO:0009306]		1	0.738393	0.934674	0.701845	0.860508	1.16253	0.826975	0.997007	1.03178	0.934753	1.14909	0.836534	0.781176	0.994752	1.01439	1.04192	0.933826	0.703742	-0.0987751	0.152587		1.18914	0.501149	0.249914	0.300033		1.21261	0.216272	0.278121	0.665		1.24552	0.2931	0.316748	0.532984		1.16253	KISHA	0.63516	0.804001	0.603723	0.740203
1157	P07992	ERCC1	DNA excision repair protein ERCC-1	2432	Gene Expression	DNA replication and Repair		1	0.761733	0.91144	0.925682	0.906442	1.07966	0.980983	0.669044	0.956835	0.74512	0.813545	0.836586	0.916062	1.03032	0.812939	0.779333	1.095	0.402749	0.130932	0.394965		1.23158	0.163253	0.300509	0.787139		0.971734	0.897457	-0.0413661	0.0469864		0.931563	0.55861	-0.102274	0.252891		1.07966	ERCC1	0.70553	0.844191	0.857383	0.839562
4394	P98196	AT11A	Probable phospholipid-transporting ATPase IH (EC 7.6.2.1) (ATPase IS) (ATPase class VI type 11A) (P4-ATPase flippase complex alpha subunit ATP11A)					3	0.892224	0.781536	0.982165	0.933237	0.929708	0.967916	0.987386	1.00476	0.969231	1.05349	0.83688	0.957701	0.948812	0.996075	1.01136	1.14437	0.183952	0.194555	0.735295		1.13375	0.196059	0.181101	0.707614		1.19022	0.104742	0.251234	0.979879		1.20849	0.128893	0.273201	0.88977		1.05349	AT11A	0.846927	0.741857	0.932301	0.885857
4153	O95361	TRI16	Tripartite motif-containing protein 16 (EC 2.3.2.27) (E3 ubiquitin-protein ligase TRIM16) (Estrogen-responsive B box protein)			histone H3 acetylation [GO:0043966]; histone H4 acetylation [GO:0043967]; positive regulation of interleukin-1 beta secretion [GO:0050718]; positive regulation of keratinocyte differentiation [GO:0045618]; positive regulation of retinoic acid receptor signaling pathway [GO:0048386]; positive regulation of transcription, DNA-templated [GO:0045893]; response to growth hormone [GO:0060416]; response…		4	0.794621	0.879756	0.935096	0.964626	0.959698	0.956715	1.0005	1.01174	0.976893	0.961633	0.837188	0.949861	0.958207	1.00612	0.969263	1.13458	0.129547	0.182164	0.887572		1.14455	0.104767	0.194785	0.979777		1.20178	0.0589449	0.265179	1.22955		1.15776	0.0925673	0.211336	1.03354		1.01174	TRI16	0.785404	0.869551	0.92425	0.953437
4495	A8K979	ERI2	ERI1 exoribonuclease 2 (EC 3.1.-.-) (Exonuclease domain-containing protein 1)			3'-5'-exoribonuclease activity [GO:0000175]; nucleic acid binding [GO:0003676]; single-stranded DNA 3'-5' exodeoxyribonuclease activity [GO:0008310]; zinc ion binding [GO:0008270]		1	0.86358	0.811107	0.947648	1.0052	0.98811	1.08086	1.011	1.02045	1.0334	0.924143	0.837344	0.976425	1.03448	1.01572	0.978771	1.1661	0.0702365	0.221689	1.15344		1.23543	0.0659043	0.305018	1.18109		1.21303	0.0216128	0.278618	1.66529		1.1689	0.144777	0.225152	0.8393		1.08086	ERI2	0.798978	0.750431	0.876758	0.930006
4935	Q8N4T8	CBR4	Carbonyl reductase family member 4 (EC 1.-.-.-) (3-ketoacyl-[acyl-carrier-protein] reductase beta subunit) (KAR beta subunit) (3-oxoacyl-[acyl-carrier-protein] reductase) (EC 1.1.1.-) (Quinone reductase CBR4) (Short chain dehydrogenase/reductase family 45C member 1)					4	0.896468	0.778367	0.775063	0.95008	0.963644	0.917513	1.10108	1.07099	1.01041	0.920394	0.837418	0.862571	0.940579	1.08604	0.965404	1.03004	0.833859	0.0426966	0.0789073		1.12319	0.24521	0.167602	0.610462		1.29689	0.0551513	0.375053	1.25844		1.15283	0.226895	0.205185	0.644175		1.10108	CBR4	0.814172	0.706913	0.703912	0.862862
2533	P80297	MT1X	Metallothionein-1X (MT-1X) (Metallothionein-IX) (MT-IX)	7218	Metabolism	Digestive_metabolism		3	0.78189	0.895598	0.743684	0.955439	0.929708	0.926847	1.17717	1.02045	1.20675	1.00475	0.838744	0.849561	0.928277	1.09881	1.10575	1.0129	0.936478	0.0184882	0.0285022		1.10675	0.25608	0.146326	0.591624		1.31006	0.115132	0.389638	0.938804		1.31834	0.147775	0.398722	0.8304		1.20675	MT1X	0.64793	0.742157	0.61627	0.791745
6770	Q8IYU2	HACE1	E3 ubiquitin-protein ligase HACE1 (EC 2.3.2.26) (HECT domain and ankyrin repeat-containing E3 ubiquitin-protein ligase 1) (HECT-type E3 ubiquitin transferase HACE1)					1	0.790377	0.887149	0.848281	0.869694	0.828687	0.740171	0.904302	0.880149	0.877288	0.740439	0.838763	0.858988	0.784429	0.892226	0.808864	1.02411	0.722732	0.0343743	0.141023		0.935221	0.494476	-0.0966202	0.305854		1.06374	0.395904	0.0891456	0.402411		0.964353	0.755385	-0.0523666	0.121832		0.904302	HACE1	0.874019	0.981031	0.93805	0.96173
4183	Q8N9W5	DAAF3	Dynein assembly factor 3, axonemal			axonemal dynein complex assembly [GO:0070286]; motile cilium assembly [GO:0044458]		1	0.810534	0.868138	0.936142	0.986828	0.981797	0.84471	0.906926	0.968164	0.926133	0.973818	0.839336	0.961485	0.913253	0.937545	0.949975	1.14553	0.0860962	0.196015	1.06502		1.08807	0.424893	0.121766	0.37172		1.11701	0.144525	0.159639	0.840058		1.13182	0.0977485	0.178641	1.00989		0.986828	DAAF3	0.821354	0.879726	0.948638	1
1541	Q13823	NOG2	Nucleolar GTP-binding protein 2 (Autoantigen NGP-1)	3074	Gene Expression	Tanslation regulation		2	0.773403	0.906159	1.01564	1.03506	1.05046	0.921247	1.02237	0.970778	0.999879	1.04599	0.839781	1.02535	0.985853	0.996573	1.02293	1.22097	0.109618	0.288028	0.960118		1.17394	0.255519	0.23136	0.592577		1.18671	0.158618	0.246963	0.799646		1.2181	0.121042	0.284627	0.917064		1.05046	NOG2	0.736252	0.862631	0.966849	0.985339
546	P12074	CX6A1	Cytochrome c oxidase subunit 6A1, mitochondrial (Cytochrome c oxidase polypeptide VIa-liver) (Cytochrome c oxidase subunit VIA-liver) (COX VIa-L)	376	Housekeeping	Housekeeping	Energy metabolism	1	0.797804	0.882924	1.01982	1.0075	1.01573	0.948315	1.03724	0.907163	0.915598	0.931641	0.840364	1.01366	0.982024	0.9722	0.923619	1.20621	0.0564193	0.270486	1.24857		1.16857	0.120834	0.224745	0.917809		1.15688	0.231939	0.210239	0.634626		1.09907	0.194495	0.136284	0.711091		1.03724	CX6A1	0.769163	0.851227	0.983208	0.971329
2722	P30874	SSR2	Somatostatin receptor type 2 (SS-2-R) (SS2-R) (SS2R) (SRIF-1)	9068	Signaling Pathway	GPCR	G-protein signaling pathway	2	0.796743	0.885036	0.957062	0.899552	0.936811	0.886712	0.903428	0.901935	0.985513	0.976629	0.840889	0.928307	0.911761	0.902681	0.981071	1.10396	0.238938	0.142685	0.621714		1.08428	0.297425	0.11674	0.526622		1.07348	0.296604	0.1023	0.527824		1.16671	0.0872678	0.222441	1.05915		0.985513	SSR2	0.808455	0.898047	0.971131	0.912776
4410	P20264	PO3F3	POU domain, class 3, transcription factor 3 (Brain-specific homeobox/POU domain protein 1) (Brain-1) (Brn-1) (Octamer-binding protein 8) (Oct-8) (Octamer-binding transcription factor 8) (OTF-8)			cell differentiation [GO:0030154]; central nervous system development [GO:0007417]; cerebral cortex radially oriented cell migration [GO:0021799]; chemical homeostasis [GO:0048878]; excretion [GO:0007588]; forebrain ventricular zone progenitor cell division [GO:0021869]; metanephric ascending thin limb development [GO:0072218]; metanephric DCT cell differentiation [GO:0072240]; metanephric loop o…		1	0.831753	0.850184	1.05434	0.977641	0.981007	0.890445	0.887686	0.894963	0.92326	1.03193	0.840968	1.01599	0.935726	0.891324	0.977594	1.20812	0.0472127	0.272761	1.32594		1.11268	0.176785	0.154035	0.752555		1.05988	0.0366022	0.0838992	1.43649		1.16246	0.131389	0.217184	0.881439		1.05434	PO3F3	0.788887	0.806369	1	0.927257
4684	Q8WV24	PHLA1	Pleckstrin homology-like domain family A member 1 (Apoptosis-associated nuclear protein) (Proline- and glutamine-rich protein) (PQ-rich protein) (PQR protein) (Proline- and histidine-rich protein) (T-cell death-associated gene 51 protein)					1	0.771281	0.91144	1.00936	1.00979	0.97864	0.994051	1.06872	1.01174	1.03627	0.966319	0.84136	1.00958	0.986345	1.04023	1.0013	1.19993	0.138416	0.262956	0.858814		1.17232	0.17603	0.229369	0.754412		1.23636	0.119349	0.306105	0.92318		1.19009	0.177905	0.251073	0.749811		1.06872	PHLA1	0.721686	0.852832	0.944456	0.944863
7421	Q4G0X4	KCD21	BTB/POZ domain-containing protein KCTD21 (KCASH2 protein) (Potassium channel tetramerization domain-containing protein 21)			negative regulation of smoothened signaling pathway [GO:0045879]; protein homooligomerization [GO:0051260]; protein ubiquitination [GO:0016567]; regulation of growth [GO:0040008]; ubiquitin-dependent protein catabolic process [GO:0006511]		2	0.790377	0.892429	0.801212	0.920988	0.919448	0.868044	1.07834	1.03352	0.906978	0.776992	0.841403	0.8611	0.893746	1.05593	0.841985	1.02341	0.825687	0.0333837	0.0831846		1.06221	0.456301	0.0870676	0.340748		1.25496	0.0613419	0.327647	1.21224		1.00069	0.99502	0.000997493	0.00216819		1.07834	KCD21	0.732956	0.827594	0.743004	0.854078
1963	P56589	PEX3	Peroxisomal biogenesis factor 3 (Peroxin-3) (Peroxisomal assembly protein PEX3)	4022	Cellular metabolism	Peroxisome		3	0.843423	0.839623	0.847235	0.878881	0.905242	0.900713	0.944532	0.875792	0.837063	0.802298	0.841523	0.863058	0.902977	0.910162	0.819681	1.02559	0.309161	0.0364555	0.509815		1.07303	0.00230575	0.101687	2.63719		1.08157	0.184322	0.113121	0.734423		0.974045	0.338	-0.03794	0.471083		0.944532	PEX3	0.892952	0.888929	0.896989	0.930494
6824	Q8N594	MPND	MPN domain-containing protein (EC 3.4.-.-)			SWI/SNF complex [GO:0016514]		1	0.891164	0.793153	0.981119	0.920222	0.902085	0.933381	0.773992	0.825248	0.909851	0.819169	0.842158	0.950671	0.917733	0.79962	0.86451	1.12885	0.200734	0.174854	0.697379		1.08974	0.279564	0.123983	0.553518		0.949489	0.522198	-0.0747766	0.282164		1.02654	0.769633	0.0377916	0.113717		0.981119	MPND	0.908314	0.808417	1	0.937932
5755	P13647	K2C5	Keratin, type II cytoskeletal 5 (58 kDa cytokeratin) (Cytokeratin-5) (CK-5) (Keratin-5) (K5) (Type-II keratin Kb5)					61	0.932539	0.751964	2.01349	0.899552	0.931286	0.773773	0.812473	0.946378	0.868669	1.31404	0.842251	1.45652	0.852529	0.879425	1.09136	1.72932	0.390004	0.790204	0.408931		1.0122	0.939452	0.0174986	0.0271256		1.04414	0.77229	0.06231	0.11222		1.29576	0.408795	0.3738	0.388495		2.01349	K2C5	0.463146	0.373463	1	0.446763
1120	P49642	PRI1	DNA primase small subunit (EC 2.7.7.-) (DNA primase 49 kDa subunit) (p49)	2359	Gene Expression	DNA replication and Repair	NucleotideMetabolism	1	0.791438	0.895598	1.12442	1.02664	0.804221	0.756972	0.830839	0.898449	0.699149	0.73669	0.843518	1.07553	0.780596	0.864644	0.717919	1.27505	0.0831412	0.350553	1.08018		0.925406	0.385948	-0.111842	0.413471		1.02505	0.766081	0.0356874	0.115726		0.851102	0.151366	-0.232597	0.819971		1.12442	PRI1	0.703866	0.7965	1	0.91304
4455	Q8WVE0	EFMT1	EEF1A lysine methyltransferase 1 (EC 2.1.1.-) (N(6)-adenine-specific DNA methyltransferase 2) (Protein-lysine N-methyltransferase N6AMT2)					1	0.825387	0.861801	0.915223	1.01822	0.923394	1.01739	1.03286	0.711091	1.02095	0.921331	0.843594	0.966719	0.97039	0.871977	0.97114	1.14595	0.152906	0.196548	0.815576		1.1503	0.128286	0.202015	0.891819		1.03365	0.876988	0.047741	0.0570062		1.15119	0.137985	0.20313	0.86017		1.03286	EFMT1	0.799125	0.834381	0.886102	0.985818
5249	Q2M2W7	CQ058	UPF0450 protein C17orf58			collagen-containing extracellular matrix [GO:0062023]		2	0.826448	0.860745	0.848281	1.03429	0.977851	0.98565	1.05385	1.00215	0.877288	1.03099	0.843597	0.941287	0.98175	1.028	0.95414	1.1158	0.410174	0.158081	0.387032		1.16377	0.0158209	0.218803	1.80077		1.21859	0.027154	0.285217	1.56617		1.13104	0.295492	0.177647	0.529454		1.05385	CQ058	0.784215	0.81676	0.804932	0.981439
6522	Q5W041	ARMC3	Armadillo repeat-containing protein 3 (Beta-catenin-like protein) (Cancer/testis antigen 81) (CT81) (KU-CT-1)			extracellular exosome [GO:0070062]		1	0.767037	0.920945	0.89012	0.969985	1.11281	1.12006	1.07659	1.02742	0.835148	0.946637	0.843991	0.930052	1.11643	1.05201	0.890892	1.10197	0.425486	0.140084	0.371115		1.3228	0.0714916	0.403597	1.14574		1.24647	0.123499	0.317844	0.908338		1.05557	0.670479	0.0780237	0.173615		1.12006	ARMC3	0.68482	0.82223	0.794709	0.866014
6987	Q9UK61	TASOR	Protein TASOR (CTCL tumor antigen se89-1) (Retinoblastoma-associated protein RAP140) (Transgene activation suppressor protein)			negative regulation of gene expression, epigenetic [GO:0045814]; negative regulation of single stranded viral RNA replication via double stranded DNA intermediate [GO:0045869]; positive regulation of methylation-dependent chromatin silencing [GO:0090309]; protein localization to heterochromatin [GO:0097355]		2	0.834935	0.854409	0.901625	0.918691	0.816849	0.868978	0.917421	0.827863	0.811204	0.899774	0.844672	0.910158	0.842913	0.872642	0.855489	1.07753	0.0369333	0.107726	1.43258		0.997918	0.955344	-0.00300732	0.0198401		1.03311	0.603742	0.0469985	0.219148		1.01281	0.83366	0.0183582	0.0790113		0.918691	TASOR	0.908831	0.930028	0.981423	1
874	Q96BI3	APH1A	Gamma-secretase subunit APH-1A (APH-1a) (Aph-1alpha) (Presenilin-stabilization factor)	1380	Basic Signaling pathway	Notch		2	0.849788	0.839623	0.838867	0.825291	0.888668	0.939915	0.969895	1.00389	1.00179	0.989751	0.844705	0.832079	0.914291	0.986894	0.995773	0.985052	0.274929	-0.0217277	0.56078		1.08238	0.116754	0.114206	0.932727		1.16833	0.0152158	0.224446	1.81771		1.17884	0.00270978	0.237368	2.56707		1.00389	APH1A	0.846493	0.836367	0.835614	0.822091
4224	Q7Z6J6	FRMD5	FERM domain-containing protein 5			actomyosin structure organization [GO:0031032]; negative regulation of cell motility [GO:2000146]; positive regulation of cell adhesion [GO:0045785]; regulation of cell migration [GO:0030334]		5	0.775524	0.91672	1.00622	1.04425	0.997581	0.84751	0.986512	1.03091	1.03627	1.09379	0.846122	1.02523	0.922546	1.00871	1.06503	1.21169	0.133948	0.277015	0.873064		1.09032	0.535499	0.124754	0.271241		1.19216	0.159149	0.253572	0.798196		1.25872	0.102887	0.331956	0.987638		1.09379	FRMD5	0.709027	0.838115	0.919943	0.954706
2893	O00459	P85B	Phosphatidylinositol 3-kinase regulatory subunit beta (PI3-kinase regulatory subunit beta) (PI3K regulatory subunit beta) (PtdIns-3-kinase regulatory subunit beta) (Phosphatidylinositol 3-kinase 85 kDa regulatory subunit beta) (PI3-kinase subunit p85-beta) (PtdIns-3-kinase regulatory subunit p85-beta)	10164	Cell Death	p53	p53 pathway feedback loops 2	3	0.8169	0.875531	1.10664	0.969985	0.932075	0.91658	0.846581	1.00215	0.993175	0.965382	0.846216	1.03831	0.924328	0.924365	0.979278	1.227	0.122808	0.29514	0.910773		1.09231	0.123407	0.127379	0.908662		1.09235	0.446386	0.127438	0.350289		1.15724	0.0546199	0.210694	1.26265		1.10664	P85B	0.738184	0.791165	1	0.876517
6575	Q9UDX5	MTFP1	Mitochondrial fission process protein 1 (Mitochondrial 18 kDa protein) (MTP18)			apoptotic process [GO:0006915]; mitochondrial fission [GO:0000266]; response to muscle activity [GO:0014850]		1	0.879494	0.81322	0.996808	0.84443	0.793172	0.77564	0.851828	0.889735	0.824613	0.922268	0.846357	0.920619	0.784406	0.870781	0.87344	1.08774	0.465729	0.121339	0.331866		0.926803	0.212443	-0.109666	0.672758		1.02886	0.587798	0.0410452	0.230772		1.032	0.69131	0.0454437	0.160327		0.996808	MTFP1	0.88231	0.815823	1	0.847134
5484	Q96PX6	CC85A	Coiled-coil domain-containing protein 85A			adherens junction [GO:0005912]		1	0.752184	0.941011	0.735316	0.858211	0.924972	1.05659	0.889435	0.947249	0.930922	1.01506	0.846598	0.796763	0.99078	0.918342	0.972989	0.941136	0.70145	-0.0875252	0.154003		1.17031	0.336892	0.226888	0.472509		1.08474	0.543005	0.117355	0.265196		1.14929	0.345937	0.200747	0.461003		1.05659	CC85A	0.7119	0.890614	0.695935	0.812248
5952	P20930	FILA	Filaggrin					2	1.00468	0.688596	1.50829	0.91716	0.746607	0.724304	0.68741	0.907163	0.812162	1.79017	0.846639	1.21272	0.735455	0.797287	1.30117	1.4324	0.388744	0.518433	0.410337		0.868677	0.555499	-0.203108	0.255316		0.941708	0.82161	-0.0866479	0.0853345		1.53686	0.469756	0.61999	0.328128		1.79017	FILA	0.561219	0.384653	0.842536	0.51233
1984	Q9NUI1	DECR2	Peroxisomal 2,4-dienoyl-CoA reductase (pDCR) (EC 1.3.1.34) (2,4-dienoyl-CoA reductase 2) (Short chain dehydrogenase/reductase family 17C member 1)	4055	Cellular metabolism	Peroxisome		1	0.776585	0.918832	0.981119	1.03506	0.934443	0.920314	0.895557	0.855749	0.890697	0.861346	0.847709	1.00809	0.927378	0.875653	0.876021	1.18919	0.169513	0.249982	0.770797		1.09398	0.380977	0.129589	0.419102		1.03296	0.741552	0.0467898	0.129858		1.0334	0.73424	0.047397	0.134162		1.03506	DECR2	0.750281	0.88771	0.947887	1
4605	P24468	COT2	COUP transcription factor 2 (COUP-TF2) (Apolipoprotein A-I regulatory protein 1) (ARP-1) (COUP transcription factor II) (COUP-TF II) (Nuclear receptor subfamily 2 group F member 2)					7	0.841301	0.854409	0.859786	0.900317	0.902874	0.857777	1.02587	0.88102	0.823655	0.835102	0.847855	0.880052	0.880326	0.953444	0.829379	1.03798	0.269742	0.0537717	0.569051		1.0383	0.300874	0.0542202	0.521615		1.12454	0.283632	0.169331	0.547245		0.978209	0.167708	-0.031786	0.775446		1.02587	COT2	0.820087	0.832865	0.838107	0.877616
4399	Q9UNZ5	L10K	Leydig cell tumor 10 kDa protein homolog					1	0.869945	0.825893	0.843051	0.960798	0.926551	0.996851	0.922668	0.922849	0.793007	0.792926	0.847919	0.901924	0.961701	0.922759	0.792966	1.06369	0.480792	0.0890798	0.318043		1.13419	0.111179	0.181661	0.953978		1.08826	0.0767777	0.122027	1.11476		0.935191	0.130045	-0.096667	0.885908		0.996851	L10K	0.872694	0.828502	0.845714	0.963833
3117	Q99757	THIOM	Thioredoxin, mitochondrial (MTRX) (Mt-Trx) (Thioredoxin-2)	12656	Responsive Signaling pathway	Hypoxia response		2	0.780829	0.915664	0.963337	1.11162	1.09387	0.91098	1.07747	1.08319	0.887823	0.834165	0.848247	1.03748	1.00242	1.08033	0.860994	1.22308	0.199582	0.290524	0.69988		1.18176	0.307618	0.240936	0.511988		1.2736	0.0751326	0.348916	1.12417		1.01503	0.876718	0.0215201	0.0571399		1.11162	THIOM	0.702427	0.823723	0.866609	1
3383	P20366	TKN1	Protachykinin-1 (PPT) [Cleaved into: Substance P; Neurokinin A (NKA) (Neuromedin L) (Substance K); Neuropeptide K (NPK); Neuropeptide gamma; C-terminal-flanking peptide]	14914	Responsive Signaling pathway	CCKR signaling map		2	0.790377	0.906159	1.00831	0.862039	0.946282	0.98565	1.28299	1.07535	1.28528	0.913833	0.848268	0.935176	0.965966	1.17917	1.09956	1.10245	0.449837	0.140718	0.346945		1.13875	0.194123	0.187452	0.711923		1.39009	0.108453	0.47518	0.964758		1.29624	0.325593	0.374333	0.487325		1.28528	TKN1	0.614943	0.705026	0.784506	0.670699
5359	Q9UFG5	CS025	UPF0449 protein C19orf25					1	0.868884	0.828005	0.947648	1.01209	0.911556	0.928714	1.05298	0.965549	0.913682	0.866032	0.848445	0.97987	0.920135	1.00926	0.889857	1.1549	0.074944	0.207769	1.12526		1.0845	0.0837705	0.117024	1.07691		1.18955	0.0794585	0.250411	1.09986		1.04881	0.317875	0.068753	0.497744		1.05298	CS025	0.825168	0.786346	0.899969	0.96117
6204	Q7Z589	EMSY	BRCA2-interacting transcriptional repressor EMSY			chromatin organization [GO:0006325]; DNA repair [GO:0006281]; regulation of transcription, DNA-templated [GO:0006355]		2	0.941026	0.756189	1.67355	0.930941	0.992846	0.864311	0.937536	0.952478	0.868669	0.980378	0.848607	1.30225	0.928578	0.945007	0.924524	1.53457	0.357562	0.617832	0.446649		1.09424	0.551111	0.129926	0.258761		1.1136	0.407677	0.155228	0.389684		1.08946	0.554859	0.123613	0.255817		1.67355	EMSY	0.562293	0.451847	1	0.556267
7078	Q13107	UBP4	Ubiquitin carboxyl-terminal hydrolase 4 (EC 3.4.19.12) (Deubiquitinating enzyme 4) (Ubiquitin thioesterase 4) (Ubiquitin-specific-processing protease 4) (Ubiquitous nuclear protein homolog)					5	0.73521	0.962134	0.953924	1.0542	1.04336	0.832576	1.01537	1.10672	0.902189	0.838852	0.848672	1.00406	0.937966	1.06105	0.870521	1.1831	0.336939	0.242568	0.472449		1.10522	0.622444	0.144329	0.2059		1.25024	0.224633	0.32221	0.648526		1.02574	0.869963	0.0366715	0.0604992		1.10672	UBP4	0.664313	0.869355	0.861936	0.952541
610	O94921	CDK14	Cyclin-dependent kinase 14 (EC 2.7.11.22) (Cell division protein kinase 14) (Serine/threonine-protein kinase PFTAIRE-1) (hPFTAIRE1)	483	Cell Cycle	Cell cycle		2	0.736271	0.961078	1.05329	0.842899	0.892614	1.06219	0.776616	0.786905	0.743205	0.682328	0.848674	0.948095	0.977401	0.78176	0.712767	1.11715	0.584612	0.159821	0.233132		1.15168	0.457082	0.203739	0.340006		0.921155	0.612375	-0.118484	0.212982		0.839859	0.363505	-0.251781	0.43949		1.06219	CDK14	0.693165	0.90481	0.991624	0.79355
1153	P19447	ERCC3	General transcription and DNA repair factor IIH helicase subunit XPB (TFIIH subunit XPB) (EC 3.6.4.12) (Basic transcription factor 2 89 kDa subunit) (BTF2 p89) (DNA excision repair protein ERCC-3) (DNA repair protein complementing XP-B cells) (TFIIH basal transcription factor complex 89 kDa subunit) (TFIIH 89 kDa subunit) (TFIIH p89) (Xeroderma pigmentosum group B-complementing protein)	2421	Gene Expression	DNA replication and Repair	Transcriptional Regulation	2	0.763854	0.933618	1.11082	1.10473	1.16805	0.960449	1.12294	1.06402	1.05543	1.10972	0.848736	1.10777	1.06425	1.09348	1.08257	1.3052	0.0927926	0.384273	1.03249		1.25392	0.249247	0.326451	0.603369		1.28837	0.112484	0.365542	0.948911		1.27551	0.119714	0.351078	0.921853		1.16805	ERCC3	0.653955	0.799294	0.951	0.945784
5689	Q86Y46	K2C73	Keratin, type II cytoskeletal 73 (Cytokeratin-73) (CK-73) (Keratin-73) (K73) (Type II inner root sheath-specific keratin-K6irs3) (Type-II keratin Kb36)					9	0.871006	0.828005	1.24679	1.09477	0.835001	0.776573	0.853578	0.831348	0.877288	1.52587	0.849506	1.17078	0.805787	0.842463	1.20158	1.37819	0.0554701	0.46278	1.25594		0.948536	0.351353	-0.0762256	0.454257		0.99171	0.798465	-0.0120104	0.097744		1.41444	0.3919	0.500234	0.406825		1.52587	K2C73	0.570827	0.542646	0.817106	0.717477
6643	Q15648	MED1	Mediator of RNA polymerase II transcription subunit 1 (Activator-recruited cofactor 205 kDa component) (ARC205) (Mediator complex subunit 1) (Peroxisome proliferator-activated receptor-binding protein) (PBP) (PPAR-binding protein) (Thyroid hormone receptor-associated protein complex 220 kDa component) (Trap220) (Thyroid receptor-interacting protein 2) (TR-interacting protein 2) (TRIP-2) (Vitamin …					1	0.918747	0.781536	1.04074	1.01898	0.869727	1.01925	0.82909	0.86272	0.945288	0.829479	0.850141	1.02986	0.944489	0.845905	0.887383	1.2114	0.122529	0.276674	0.91176		1.11098	0.450629	0.151832	0.346181		0.995017	0.957628	-0.00720736	0.018803		1.04381	0.718528	0.0618546	0.143556		1.04074	MED1	0.882783	0.750943	1	0.979094
666	Q14571	ITPR2	Inositol 1,4,5-trisphosphate receptor type 2 (IP3 receptor isoform 2) (IP3R 2) (InsP3R2) (Type 2 inositol 1,4,5-trisphosphate receptor) (Type 2 InsP3 receptor)	623	Cell Death	Apoptosis	Cellular senescence	7	0.887981	0.81322	0.964383	0.888834	0.881565	0.898846	0.952404	0.976007	1.03436	0.822918	0.8506	0.926609	0.890205	0.964205	0.928638	1.08936	0.288919	0.123479	0.539224		1.04656	0.410419	0.0656571	0.386772		1.13356	0.101291	0.180859	0.994428		1.09174	0.558467	0.126635	0.253003		1.03436	ITPR2	0.858485	0.786207	0.93235	0.85931
5855	Q9BTD8	RBM42	RNA-binding protein 42 (RNA-binding motif protein 42)			negative regulation of mRNA splicing, via spliceosome [GO:0048025]; regulation of mRNA splicing, via spliceosome [GO:0048024]		3	0.685347	1.016	0.914177	1.20731	1.06861	0.798041	0.972519	1.09452	0.871542	1.61303	0.850672	1.06075	0.933326	1.03352	1.24229	1.24695	0.442051	0.318404	0.354528		1.09716	0.736106	0.133779	0.13306		1.21495	0.408441	0.280892	0.38887		1.46036	0.43647	0.546324	0.360046		1.61303	RBM42	0.424881	0.629867	0.566744	0.748475
1902	Q03519	TAP2	Antigen peptide transporter 2 (APT2) (ATP-binding cassette sub-family B member 3) (Peptide supply factor 2) (Peptide transporter PSF2) (PSF-2) (Peptide transporter TAP2) (Peptide transporter involved in antigen processing 2) (Really interesting new gene 11 protein)	3845	Cellular metabolism	Phagosome		4	0.839179	0.862858	0.946602	0.953908	0.926551	0.878311	0.992634	0.973392	0.974978	1.0413	0.851018	0.950255	0.902431	0.983013	1.00814	1.11661	0.0152332	0.159124	1.81721		1.06041	0.195804	0.0846267	0.708178		1.1551	0.0130959	0.20802	1.88286		1.18463	0.0467307	0.244433	1.3304		1.0413	TAP2	0.805895	0.828634	0.909057	0.916073
2485	P05089	ARGI1	Arginase-1 (EC 3.5.3.1) (Liver-type arginase) (Type I arginase)	6469	Metabolism	AminoAcid metbolism		1	0.852971	0.850184	1.57628	0.948549	0.831055	0.860577	0.755626	0.91152	0.830359	1.23063	0.851577	1.26241	0.845816	0.833573	1.03049	1.48244	0.320734	0.567973	0.493855		0.993234	0.735047	-0.00979407	0.133685		0.978858	0.838834	-0.0308288	0.076324		1.2101	0.465678	0.275126	0.331914		1.57628	ARGI1	0.541131	0.539363	1	0.601766
5411	P05109	S10A8	Protein S100-A8 (Calgranulin-A) (Calprotectin L1L subunit) (Cystic fibrosis antigen) (CFAG) (Leukocyte L1 complex light chain) (Migration inhibitory factor-related protein 8) (MRP-8) (p8) (S100 calcium-binding protein A8) (Urinary stone protein band A)					3	0.858275	0.84596	1.37963	0.994483	0.816849	0.768172	0.968146	0.931563	0.889739	1.15752	0.852117	1.18706	0.79251	0.949855	1.02363	1.39307	0.224274	0.478266	0.649222		0.930048	0.140856	-0.104622	0.851226		1.1147	0.0368515	0.156654	1.43355		1.20128	0.329056	0.26457	0.48273		1.37963	S10A8	0.622104	0.613177	1	0.720832
844	Q14766	LTBP1	Latent-transforming growth factor beta-binding protein 1 (LTBP-1) (Transforming growth factor beta-1-binding protein 1) (TGF-beta1-BP-1)	1274	Basic Signaling pathway	TGF	ECM	2	0.830692	0.876587	0.952878	1.01133	1.02599	0.943648	0.997881	0.961192	0.947203	1.02068	0.853639	0.982102	0.984821	0.979537	0.983942	1.15049	0.0744413	0.202246	1.12819		1.15367	0.108499	0.206234	0.964574		1.14748	0.0503757	0.198473	1.29778		1.15264	0.0950216	0.204946	1.02218		1.02599	LTBP1	0.809646	0.854379	0.928737	0.985704
6320	Q6ZSS7	MFSD6	Major facilitator superfamily domain-containing protein 6 (Macrophage MHC class I receptor 2 homolog)			integral component of membrane [GO:0016021]; membrane [GO:0016020]		3	0.834935	0.872363	0.999946	0.90338	0.951017	0.854977	0.887686	0.991692	0.911767	0.843538	0.853649	0.951663	0.902997	0.939689	0.877652	1.11482	0.198909	0.156808	0.701345		1.05781	0.439354	0.0810779	0.357185		1.10079	0.259814	0.13854	0.585337		1.02812	0.600176	0.0400065	0.221722		0.999946	MFSD6	0.83498	0.87241	1	0.903428
961	P58397	ATS12	A disintegrin and metalloproteinase with thrombospondin motifs 12 (ADAM-TS 12) (ADAM-TS12) (ADAMTS-12) (EC 3.4.24.-)	1765	Extracellular Matrix (ECM)	ECM	EMT	3	0.881615	0.826949	0.873384	0.954673	0.996792	0.953915	1.01013	1.13112	0.943372	0.973818	0.854282	0.914029	0.975354	1.07062	0.958595	1.06994	0.34686	0.0975266	0.459845		1.14172	0.0733764	0.191213	1.13444		1.25324	0.0826561	0.325666	1.08273		1.12211	0.0793914	0.166208	1.10023		1.13112	ATS12	0.779417	0.731088	0.77214	0.844006
884	Q92997	DVL3	Segment polarity protein dishevelled homolog DVL-3 (Dishevelled-3) (DSH homolog 3)	1399	Basic Signaling pathway	Notch	Cell Process	5	0.839179	0.87025	0.905809	0.921754	1.01021	0.881112	0.918295	1.06576	0.963485	0.831353	0.854715	0.913781	0.94566	0.99203	0.897419	1.06911	0.077388	0.096406	1.11133		1.1064	0.304255	0.145879	0.516762		1.16066	0.209993	0.214941	0.677795		1.04996	0.59349	0.0703389	0.226587		1.06576	DVL3	0.787396	0.816551	0.849915	0.864876
3927	Q969F9	HPS3	Hermansky-Pudlak syndrome 3 protein			organelle organization [GO:0006996]; pigmentation [GO:0043473]		1	0.895407	0.814276	0.927774	0.993718	0.982586	0.99125	1.0661	1.04224	1.03148	1.00287	0.854841	0.960746	0.986918	1.05417	1.01718	1.12389	0.180024	0.168498	0.74467		1.1545	0.0836168	0.207274	1.07771		1.23317	0.0421749	0.302374	1.37495		1.1899	0.0635856	0.250844	1.19664		1.0661	HPS3	0.839893	0.763791	0.870253	0.932108
3435	Q96I34	PP16A	Protein phosphatase 1 regulatory subunit 16A (Myosin phosphatase-targeting subunit 3)			plasma membrane [GO:0005886]		1	0.855093	0.855465	0.985303	0.906442	0.930497	0.939915	0.988261	0.971649	1.05543	0.995375	0.855279	0.945872	0.935206	0.979955	1.0254	1.10592	0.148398	0.145251	0.828571		1.09345	0.00345819	0.128889	2.46115		1.14577	0.00441084	0.196321	2.35548		1.19891	0.029769	0.261722	1.52624		1.05543	PP16A	0.810186	0.810538	0.933558	0.858839
396	P82909	RT36	28S ribosomal protein S36, mitochondrial (MRP-S36) (S36mt)	177	Housekeeping	Housekeeping		3	0.759611	0.951572	1.02191	0.934003	1.02678	0.887645	0.932289	1.02045	0.90602	0.891338	0.855592	0.977957	0.957214	0.976369	0.898679	1.14302	0.366092	0.192849	0.43641		1.11877	0.481622	0.161919	0.317293		1.14116	0.371241	0.190504	0.430345		1.05036	0.698244	0.0708842	0.155993		1.02678	RT36	0.739797	0.926752	0.995256	0.90964
5282	Q9H156	SLIK2	SLIT and NTRK-like protein 2					2	0.813717	0.898766	0.697661	0.791606	0.962855	1.02579	1.04861	0.840063	1.04585	0.899774	0.856242	0.744633	0.99432	0.944334	0.972812	0.869653	0.220225	-0.201487	0.657133		1.16126	0.120758	0.215693	0.918083		1.10288	0.51596	0.14128	0.287384		1.13614	0.301792	0.184143	0.520292		1.04861	SLIK2	0.775999	0.857106	0.665323	0.754912
5097	O15127	SCAM2	Secretory carrier-associated membrane protein 2 (Secretory carrier membrane protein 2)			post-Golgi vesicle-mediated transport [GO:0006892]; protein transport [GO:0015031]		2	0.826448	0.886092	1.00936	0.979937	0.943914	0.874578	1.01013	1.00389	0.902189	1.0338	0.85627	0.994649	0.909246	1.00701	0.967996	1.16161	0.0531827	0.216121	1.27423		1.06187	0.366317	0.0866042	0.436143		1.17604	0.0373646	0.233938	1.42754		1.13048	0.262056	0.176935	0.581606		1.0338	SCAM2	0.799425	0.85712	0.976357	0.947896
1413	Q9H840	GEMI7	Gem-associated protein 7 (Gemin-7) (SIP3)	2897	Gene Expression	Tanslation regulation		2	0.88692	0.829061	0.806442	0.914863	0.977851	0.926847	1.05385	0.960321	0.960612	0.96257	0.857991	0.860653	0.952349	1.00709	0.961591	1.0031	0.96938	0.00446927	0.0135058		1.10998	0.134217	0.150528	0.872193		1.17377	0.113365	0.231155	0.945522		1.12075	0.0699695	0.164461	1.15509		1.05385	GEMI7	0.841597	0.786695	0.765232	0.868113
1315	O60508	PRP17	Pre-mRNA-processing factor 17 (Cell division cycle 40 homolog) (EH-binding protein 3) (Ehb3) (PRP17 homolog) (hPRP17)	2739	Gene Expression	Transcriptional Regulation		1	0.841301	0.875531	1.13906	0.94319	1.0181	1.05192	0.963773	1.05792	1.0085	1.03568	0.858416	1.04112	1.03501	1.01085	1.02209	1.21284	0.207491	0.278394	0.683		1.20572	0.0180605	0.269897	1.74327		1.17757	0.0931387	0.235816	1.03087		1.19067	0.0173655	0.25177	1.76031		1.13906	PRP17	0.738592	0.768643	1	0.828042
3433	Q14493	SLBP	Histone RNA hairpin-binding protein (Histone stem-loop-binding protein)					1	0.890103	0.826949	1.02191	1.09477	0.87683	1.09112	1.0556	0.944635	1.05255	1.01037	0.858526	1.05834	0.983976	1.00012	1.03146	1.23274	0.0535788	0.301873	1.27101		1.14612	0.37811	0.196761	0.422381		1.16493	0.156821	0.220238	0.804596		1.20143	0.0449858	0.264758	1.34692		1.09477	SLBP	0.813047	0.755361	0.933445	1
5152	Q96HA7	TONSL	Tonsoku-like protein (Inhibitor of kappa B-related protein) (I-kappa-B-related protein) (IkappaBR) (NF-kappa-B inhibitor-like protein 2) (Nuclear factor of kappa light polypeptide gene enhancer in B-cells inhibitor-like 2)			cytoplasmic sequestering of transcription factor [GO:0042994]; double-strand break repair via homologous recombination [GO:0000724]; replication fork processing [GO:0031297]		1	0.893285	0.824837	0.943464	1.00673	1.01415	1.02859	0.946282	0.940278	0.897401	0.973818	0.859061	0.975098	1.02137	0.94328	0.935609	1.13507	0.130477	0.182787	0.884467		1.18894	0.0434343	0.249673	1.36217		1.09804	0.133808	0.134925	0.873518		1.08911	0.274156	0.123145	0.562003		1.02859	TONSL	0.86846	0.801914	0.917244	0.978754
5183	Q96PX8	SLIK1	SLIT and NTRK-like protein 1 (Leucine-rich repeat-containing protein 12)					1	0.831753	0.888205	1.12128	0.9363	1.01021	1.12752	1.16317	1.04311	1.13205	0.915707	0.859979	1.02879	1.06887	1.10314	1.02388	1.1963	0.222979	0.258575	0.651736		1.2429	0.0849247	0.313709	1.07097		1.28275	0.0670308	0.359244	1.17373		1.19058	0.280271	0.25167	0.552421		1.16317	SLIK1	0.715071	0.763604	0.963982	0.804952
1340	Q9UNP9	PPIE	Peptidyl-prolyl cis-trans isomerase E (PPIase E) (EC 5.2.1.8) (Cyclophilin E) (Cyclophilin-33) (Rotamase E)	2774	Gene Expression	Transcriptional Regulation		2	0.885859	0.834342	0.845143	0.97611	0.945492	0.85031	0.968146	0.878406	0.979766	0.917582	0.860101	0.910626	0.897901	0.923276	0.948674	1.05874	0.547287	0.0823537	0.261785		1.04395	0.557144	0.0620513	0.254033		1.07345	0.346472	0.102256	0.460331		1.10298	0.159514	0.141407	0.797201		0.979766	PPIE	0.904153	0.851573	0.862596	0.996268
3898	O96033	MOC2A	Molybdopterin synthase sulfur carrier subunit (MOCO1-A) (Molybdenum cofactor synthesis protein 2 small subunit) (Molybdenum cofactor synthesis protein 2A) (MOCS2A) (Molybdopterin-synthase small subunit) (Sulfur carrier protein MOCS2A)					4	0.895407	0.824837	1.03551	0.924816	0.72372	0.860577	0.874567	0.994307	0.997963	1.03474	0.860122	0.980163	0.792149	0.934437	1.01635	1.13956	0.208929	0.18848	0.680002		0.920972	0.470433	-0.11877	0.327503		1.0864	0.396861	0.119556	0.401362		1.18164	0.0591655	0.240786	1.22793		1.03551	MOC2A	0.864702	0.796552	1	0.893103
4212	Q6ZMZ3	SYNE3	Nesprin-3 (KASH domain-containing protein 3) (KASH3) (Nuclear envelope spectrin repeat protein 3)			cytoskeletal anchoring at nuclear membrane [GO:0090286]; cytoskeleton organization [GO:0007010]; establishment of protein localization to membrane [GO:0090150]; nuclear migration [GO:0007097]; nucleus localization [GO:0051647]; regulation of cell shape [GO:0008360]		1	0.830692	0.890317	1.06584	1.01133	0.874462	0.981917	0.948031	1.08319	0.943372	0.979441	0.860504	1.03858	0.928189	1.01561	0.961407	1.20695	0.0477971	0.271364	1.3206		1.07866	0.385496	0.109237	0.41398		1.18025	0.170564	0.239095	0.768113		1.11726	0.101424	0.159964	0.99386		1.08319	SYNE3	0.766892	0.821937	0.983982	0.933653
1405	P24386	RAE1	Rab proteins geranylgeranyltransferase component A 1 (Choroideremia protein) (Rab escort protein 1) (REP-1) (TCD protein)	2856	Gene Expression	Tanslation regulation		3	0.848727	0.872363	0.837821	0.883475	0.885511	0.843776	0.979515	0.930692	1.09086	1.01974	0.860545	0.860648	0.864644	0.955104	1.0553	1.00012	0.997167	0.000172654	0.00123218		1.00476	0.880018	0.00685523	0.0555082		1.10988	0.0733333	0.150407	1.1347		1.22632	0.035083	0.294336	1.4549		1.09086	RAE1	0.778032	0.799699	0.768034	0.809885
4135	Q66K64	DCA15	DDB1- and CUL4-associated factor 15			protein ubiquitination [GO:0016567]		1	0.860397	0.860745	1.09199	0.998311	0.975483	0.91658	0.915672	0.915878	0.921344	0.979441	0.860571	1.04515	0.946031	0.915775	0.950393	1.21449	0.0587776	0.280345	1.23079		1.09931	0.10108	0.136593	0.995335		1.06415	1.342e-05	0.0896981	4.87225		1.10437	0.090603	0.143229	1.04286		1.09199	DCA15	0.787916	0.788234	1	0.914212
2739	O60503	ADCY9	Adenylate cyclase type 9 (EC 4.6.1.1) (ATP pyrophosphate-lyase 9) (Adenylate cyclase type IX) (ACIX) (Adenylyl cyclase 9) (AC9)	9157	Signaling Pathway	GPCR	Ca-Signaling	1	0.830692	0.892429	0.975889	0.894193	0.928919	0.873645	0.792358	0.766862	0.775768	0.837914	0.86156	0.935041	0.901282	0.77961	0.806841	1.08529	0.287713	0.118077	0.54104		1.0461	0.438884	0.0650258	0.357651		0.904881	0.133595	-0.144199	0.874211		0.936488	0.33794	-0.0946674	0.47116		0.975889	ADCY9	0.851215	0.914478	1	0.916285
2385	O75356	ENTP5	Ectonucleoside triphosphate diphosphohydrolase 5 (NTPDase 5) (EC 3.6.1.6) (CD39 antigen-like 4) (ER-UDPase) (Guanosine-diphosphatase ENTPD5) (GDPase ENTPD5) (EC 3.6.1.42) (Nucleoside diphosphatase) (Uridine-diphosphatase ENTPD5) (UDPase ENTPD5)	6030	Metabolism	NucleotideMetabolism	NucleotideMetabolism	4	0.814778	0.909327	0.943464	1.01362	0.972326	0.943648	1.01625	0.998664	1.04872	1.001	0.862053	0.978543	0.957987	1.00746	1.02486	1.13513	0.186413	0.18286	0.729523		1.11129	0.191639	0.15223	0.717515		1.16867	0.0941705	0.224868	1.02609		1.18886	0.0915074	0.24958	1.03854		1.04872	ENTP5	0.776924	0.86708	0.899631	0.96653
3474	Q9BWU0	NADAP	Kanadaptin (Human lung cancer oncogene 3 protein) (HLC-3) (Kidney anion exchanger adapter protein) (Solute carrier family 4 anion exchanger member 1 adapter protein)			cytoplasm [GO:0005737]; intracellular membrane-bounded organelle [GO:0043231]; nucleoplasm [GO:0005654]; plasma membrane [GO:0005886]		2	0.850849	0.873419	0.979027	0.888834	0.880776	0.889512	0.954153	0.942021	0.975935	0.965382	0.862134	0.93393	0.885144	0.948087	0.970659	1.08328	0.262484	0.115403	0.580897		1.02669	0.197591	0.038	0.704232		1.0997	0.0215043	0.137107	1.66747		1.12588	0.012922	0.171052	1.88867		0.979027	NADAP	0.869076	0.89213	1	0.907875
7131	C9JLW8	MCRI1	Mapk-regulated corepressor-interacting protein 1 (Granulin-2) (Protein FAM195B)			regulation of epithelial to mesenchymal transition [GO:0010717]		2	0.77022	0.955797	0.950786	0.944721	0.924183	0.910046	0.979515	0.83222	0.850472	0.905397	0.863008	0.947753	0.917115	0.905868	0.877934	1.0982	0.457693	0.135137	0.339426		1.0627	0.61975	0.0877276	0.207784		1.04966	0.752157	0.0699255	0.123691		1.0173	0.891574	0.0247386	0.0498425		0.979515	MCRI1	0.786328	0.975786	0.97067	0.964478
5756	Q53SF7	COBL1	Cordon-bleu protein-like 1			extracellular exosome [GO:0070062]		1	0.782951	0.943123	0.965429	1.11544	1.0331	0.879245	1.23139	1.17469	0.926133	0.97288	0.863037	1.04044	0.956171	1.20304	0.949507	1.20555	0.247323	0.269695	0.606736		1.10791	0.489912	0.147845	0.309882		1.39396	0.0571347	0.479193	1.2431		1.10019	0.408869	0.137756	0.388416		1.23139	COBL1	0.635827	0.765901	0.784016	0.905841
1656	Q15011	HERP1	Homocysteine-responsive endoplasmic reticulum-resident ubiquitin-like domain member 1 protein (Methyl methanesulfonate (MMF)-inducible fragment protein 1)	3253	Cellular metabolism	Folding, sorting and degradation	ER-Stress	1	0.930417	0.796321	0.762511	0.917926	0.973115	0.779373	0.874567	0.970778	0.970189	1.1041	0.863369	0.840219	0.876244	0.922673	1.03714	0.973186	0.842492	-0.0392132	0.0744342		1.01491	0.922955	0.021355	0.0348197		1.06869	0.546973	0.095841	0.262034		1.20127	0.208103	0.264565	0.681721		1.1041	HERP1	0.842695	0.721242	0.69062	0.831381
871	Q9UM47	NOTC3	Neurogenic locus notch homolog protein 3 (Notch 3) [Cleaved into: Notch 3 extracellular truncation; Notch 3 intracellular domain]	1377	Basic Signaling pathway	Notch	Dorso-ventral axis formation	1	0.850849	0.876587	1.00622	0.973813	0.857888	0.959516	0.832588	0.900192	0.896443	0.884777	0.863718	0.990017	0.908702	0.86639	0.89061	1.14623	0.0258095	0.196893	1.58822		1.05208	0.481223	0.0732465	0.317654		1.00309	0.947838	0.00445579	0.0232657		1.03114	0.197324	0.0442337	0.704819		1.00622	NOTC3	0.845588	0.871167	1	0.967791
6925	Q96C90	PP14B	Protein phosphatase 1 regulatory subunit 14B (Phospholipase C-beta-3 neighbouring gene protein)			innate immune response [GO:0045087]; regulation of phosphorylation [GO:0042325]		7	0.810534	0.917776	0.92882	0.948549	1.05756	0.921247	0.948031	1.07448	0.945288	0.826667	0.864155	0.938685	0.989405	1.01125	0.885977	1.08625	0.305	0.11935	0.5157		1.14494	0.285499	0.19527	0.544395		1.17022	0.21799	0.226784	0.661564		1.02525	0.810508	0.0359792	0.0912426		1.07448	PP14B	0.754351	0.85416	0.864438	0.882799
2596	P42684	ABL2	Tyrosine-protein kinase ABL2 (EC 2.7.10.2) (Abelson murine leukemia viral oncogene homolog 2) (Abelson tyrosine-protein kinase 2) (Abelson-related gene protein) (Tyrosine-protein kinase ARG)	7832	Basic Signaling pathway	Ras		5	0.817961	0.910383	0.987395	0.906442	0.977851	0.91378	0.944532	0.86882	0.883992	0.960696	0.864172	0.946918	0.945815	0.906676	0.922344	1.09575	0.310318	0.131921	0.508193		1.09448	0.283642	0.13024	0.54723		1.04918	0.55056	0.069269	0.259196		1.06732	0.434894	0.0939866	0.361617		0.987395	ABL2	0.828403	0.922006	1	0.918014
6566	O94964	SOGA1	Protein SOGA1 (SOGA family member 1) (Suppressor of glucose by autophagy) (Suppressor of glucose, autophagy-associated protein 1) [Cleaved into: N-terminal form; C-terminal 80 kDa form (80-kDa SOGA fragment)]			insulin receptor signaling pathway [GO:0008286]; negative regulation of gluconeogenesis [GO:0045721]; regulation of autophagy [GO:0010506]		3	0.92193	0.807939	1.20077	0.90338	0.925762	0.804574	0.885062	0.931563	0.82557	1.00287	0.864934	1.05208	0.865168	0.908313	0.914222	1.21637	0.360886	0.282576	0.44263		1.00027	0.998014	0.000389593	0.000863223		1.05015	0.554004	0.0705984	0.256487		1.05698	0.686038	0.0799533	0.163652		1.20077	SOGA1	0.767781	0.672849	1	0.752332
1258	Q9BWJ5	SF3B5	Splicing factor 3B subunit 5 (SF3b5) (Pre-mRNA-splicing factor SF3b 10 kDa subunit)	2677	Gene Expression	Transcriptional Regulation		1	0.866763	0.863914	0.912085	0.909504	1.10334	1.04165	0.955902	0.98995	0.913682	0.961633	0.865338	0.910795	1.0725	0.972926	0.937658	1.05253	0.00178286	0.0738618	2.74888		1.23939	0.0214997	0.309635	1.66757		1.12433	0.0242977	0.169066	1.61444		1.08357	0.0948604	0.115797	1.02292		1.10334	SF3B5	0.785583	0.783	0.82666	0.824321
7077	Q9Y5W7	SNX14	Sorting nexin-14			autophagosome maturation [GO:0097352]; protein transport [GO:0015031]		3	0.80523	0.926225	0.937188	0.892662	0.921816	0.890445	0.910424	0.937663	0.812162	0.954135	0.865728	0.914925	0.90613	0.924044	0.883149	1.05683	0.525093	0.0797402	0.279764		1.04667	0.584257	0.0658055	0.233396		1.06736	0.44628	0.0940483	0.350393		1.02012	0.869062	0.028743	0.0609492		0.954135	SNX14	0.843937	0.970749	0.982238	0.935572
732	Q5TKA1	LIN9	Protein lin-9 homolog (HuLin-9) (hLin-9) (Beta subunit-associated regulator of apoptosis) (TUDOR gene similar protein) (Type I interferon receptor beta chain-associated protein) (pRB-associated protein)	832	Cell Death	Cellular senescence		2	0.906016	0.828005	0.990533	1.00673	0.996003	1.10699	0.913923	0.943764	0.853345	0.889464	0.867011	0.998633	1.0515	0.928843	0.871404	1.15181	0.080677	0.203904	1.09325		1.21278	0.112772	0.278322	0.9478		1.07132	0.276868	0.099385	0.557727		1.00507	0.927911	0.00729234	0.0324936		1.10699	LIN9	0.81845	0.747979	0.894798	0.909433
5705	Q96DF8	ESS2	Splicing factor ESS-2 homolog (DiGeorge syndrome critical region 13) (DiGeorge syndrome critical region 14) (DiGeorge syndrome protein H) (DGS-H) (Protein ES2)			mRNA splicing, via spliceosome [GO:0000398]; nervous system development [GO:0007399]		2	0.913443	0.820612	0.923591	0.954673	0.909977	1.04819	0.913048	0.921978	0.912725	0.921331	0.867028	0.939132	0.979082	0.917513	0.917028	1.08316	0.278625	0.11525	0.554979		1.12924	0.31056	0.175352	0.507855		1.05823	0.392112	0.0816506	0.40659		1.05767	0.395689	0.0808876	0.402646		1.04819	ESS2	0.87145	0.782888	0.881132	0.910786
6014	P04264	K2C1	Keratin, type II cytoskeletal 1 (67 kDa cytokeratin) (Cytokeratin-1) (CK-1) (Hair alpha protein) (Keratin-1) (K1) (Type-II keratin Kb1)					345	0.974975	0.759357	1.95701	0.888834	0.873673	0.741104	0.86932	0.90542	0.845683	1.35435	0.867166	1.42292	0.807389	0.88737	1.10001	1.64089	0.41503	0.714475	0.381921		0.931066	0.683207	-0.103045	0.165448		1.0233	0.870406	0.0332275	0.060278		1.26852	0.488008	0.343143	0.311573		1.95701	K2C1	0.498197	0.388019	1	0.45418
5871	O75325	LRRN2	Leucine-rich repeat neuronal protein 2 (Glioma amplified on chromosome 1 protein) (Leucine-rich repeat neuronal protein 5)			cell adhesion [GO:0007155]; signal transduction [GO:0007165]		3	0.774464	0.960021	0.970659	1.04501	1.07335	0.938048	1.08009	1.10934	0.985513	0.932578	0.867243	1.00784	1.0057	1.09471	0.959045	1.16211	0.294797	0.216752	0.530478		1.15965	0.351188	0.213689	0.45446		1.26229	0.136449	0.336046	0.865031		1.10586	0.441767	0.145164	0.354806		1.10934	LRRN2	0.698132	0.865402	0.874991	0.942015
4363	P78382	S35A1	CMP-sialic acid transporter (CMP-SA-Tr) (CMP-Sia-Tr) (Solute carrier family 35 member A1)					1	0.784012	0.950516	0.902671	0.881178	0.871305	0.930581	1.03199	0.98385	1.11193	1.06473	0.867264	0.891925	0.900943	1.00792	1.08833	1.02843	0.79661	0.0404505	0.0987544		1.03883	0.739797	0.0549644	0.130887		1.16218	0.246057	0.216837	0.608964		1.2549	0.125104	0.327577	0.902728		1.11193	S35A1	0.705088	0.854831	0.811803	0.792473
6103	Q96AW1	VOPP1	Vesicular, overexpressed in cancer, prosurvival protein 1 (EGFR-coamplified and overexpressed protein) (ECop) (Glioblastoma-amplified secreted protein) (Putative NF-kappa-B-activating protein 055N)			cytoplasmic vesicle membrane [GO:0030659]; endosome [GO:0005768]; integral component of organelle membrane [GO:0031301]		1	0.856154	0.8787	0.94974	0.871226	0.902085	0.769106	0.943658	0.915878	0.850472	1.01131	0.867427	0.910483	0.835595	0.929768	0.93089	1.04964	0.402357	0.06989	0.395388		0.963304	0.683411	-0.0539371	0.165318		1.07187	0.0733923	0.100129	1.13435		1.07316	0.516321	0.101869	0.287081		1.01131	VOPP1	0.84658	0.868874	0.93912	0.861484
1550	Q9H089	LSG1	Large subunit GTPase 1 homolog (hLsg1) (EC 3.6.1.-)	3084	Gene Expression	Tanslation regulation		3	0.72354	1.01177	1.08781	1.07563	0.85631	0.931514	0.871069	0.919363	0.871542	1.01693	0.867656	1.08172	0.893912	0.895216	0.944237	1.24672	0.276066	0.318134	0.558987		1.03026	0.876305	0.0430098	0.0573449		1.03176	0.867805	0.0451131	0.0615779		1.08826	0.68194	0.122026	0.166254		1.08781	LSG1	0.665136	0.930102	1	0.988809
4965	A4D1U4	DEN11	DENN domain-containing protein 11 (DENND11) (Protein LCHN)			guanyl-nucleotide exchange factor activity [GO:0005085]		2	0.802047	0.934674	0.948694	1.0496	0.985743	0.920314	0.906052	0.975135	0.9654	1.13315	0.868361	0.999149	0.953028	0.940593	1.04928	1.15062	0.257077	0.202406	0.589937		1.0975	0.370743	0.134224	0.430928		1.08318	0.435938	0.115277	0.360576		1.20834	0.232718	0.273028	0.633169		1.13315	DEN11	0.707802	0.824844	0.837216	0.92627
2106	P15259	PGAM2	Phosphoglycerate mutase 2 (EC 5.4.2.11) (EC 5.4.2.4) (BPG-dependent PGAM 2) (Muscle-specific phosphoglycerate mutase) (Phosphoglycerate mutase isozyme M) (PGAM-M)	4803	Metabolism	Carbohydrate metabolism	Carbohydrate metabolism	45	0.854032	0.882924	0.994716	1.0565	0.909977	1.02952	1.13431	0.994307	0.896443	0.896962	0.868478	1.02561	0.969748	1.06431	0.896702	1.18092	0.0440131	0.239915	1.35642		1.11661	0.241335	0.159121	0.61738		1.22549	0.1114	0.293358	0.953115		1.0325	0.189986	0.0461403	0.721278		1.13431	PGAM2	0.752906	0.778377	0.876932	0.931396
5608	Q9GZZ8	LACRT	Extracellular glycoprotein lacritin			calcineurin-NFAT signaling cascade [GO:0033173]; calcium-mediated signaling [GO:0019722]; defense response to bacterium [GO:0042742]; epithelial structure maintenance [GO:0010669]; negative regulation of apoptotic process [GO:0043066]; negative regulation of lipopolysaccharide-mediated signaling pathway [GO:0031665]; positive regulation of calcineurin-NFAT signaling cascade [GO:0070886]; positive…		1	0.88692	0.850184	0.99367	0.954673	0.887879	0.895112	1.74301	0.89322	0.883035	1.06005	0.868552	0.974172	0.891496	1.31812	0.97154	1.1216	0.058716	0.165564	1.23124		1.02642	0.345092	0.0376154	0.462065		1.5176	0.401302	0.601794	0.396529		1.11857	0.372627	0.161662	0.428726		1.74301	LACRT	0.508843	0.487767	0.570088	0.547715
3456	Q9UQ53	MGT4B	Alpha-1,3-mannosyl-glycoprotein 4-beta-N-acetylglucosaminyltransferase B (EC 2.4.1.145) (N-glycosyl-oligosaccharide-glycoprotein N-acetylglucosaminyltransferase IVb) (GlcNAc-T IVb) (GnT-IVb) (N-acetylglucosaminyltransferase IVb) (UDP-N-acetylglucosamine: alpha-1,3-D-mannoside beta-1,4-N-acetylglucosaminyltransferase IVb)					2	0.858275	0.879756	0.913131	0.958501	0.911556	0.906313	0.916546	0.922849	0.994132	1.00662	0.869015	0.935816	0.908934	0.919698	1.00038	1.07687	0.116927	0.106843	0.932085		1.04594	0.068871	0.064794	1.16196		1.05832	0.0454719	0.0817779	1.34226		1.15116	0.0088264	0.20309	2.05422		1.00662	MGT4B	0.852629	0.873968	0.907124	0.952196
3470	P16260	GDC	Graves disease carrier protein (GDC) (Graves disease autoantigen) (GDA) (Mitochondrial solute carrier protein homolog) (Solute carrier family 25 member 16)					2	0.878433	0.859689	0.989487	0.987593	0.996003	0.924047	0.954153	0.975135	0.97402	0.986939	0.869061	0.98854	0.960025	0.964644	0.98048	1.13748	0.00615798	0.185842	2.21056		1.10467	0.134222	0.143615	0.872175		1.10998	0.0209814	0.150539	1.67817		1.12821	0.0102757	0.17403	1.98819		0.996003	GDC	0.881958	0.863139	0.993458	0.991557
789	Q9NRZ9	HELLS	Lymphoid-specific helicase (EC 3.6.4.-) (Proliferation-associated SNF2-like protein) (SWI/SNF2-related matrix-associated actin-dependent regulator of chromatin subfamily A member 6)	1039	Basic Signaling pathway	Wnt		2	0.885859	0.852296	0.877568	0.917926	0.902085	0.907246	0.882438	0.878406	0.955823	0.966319	0.869078	0.897747	0.904666	0.880422	0.961071	1.03299	0.388705	0.0468236	0.41038		1.04095	0.171038	0.0578995	0.766906		1.01305	0.571236	0.0187103	0.243184		1.10585	0.0346442	0.145158	1.46037		0.966319	HELLS	0.916735	0.882003	0.908155	0.94992
956	Q9NZU1	FLRT1	Leucine-rich repeat transmembrane protein FLRT1 (Fibronectin-like domain-containing leucine-rich transmembrane protein 1)	1716	Extracellular Matrix (ECM)	ECM		1	0.899651	0.838567	0.892211	0.731891	0.781333	0.924047	0.690033	0.965549	0.868669	0.969131	0.869109	0.812051	0.85269	0.827791	0.9189	0.934349	0.574393	-0.0979661	0.240791		0.981109	0.852072	-0.0275149	0.0695235		0.95246	0.797248	-0.0702693	0.0984065		1.05729	0.486201	0.0803712	0.313184		0.969131	FLRT1	0.928306	0.865277	0.92063	0.755203
6550	Q96DR8	MUCL1	Mucin-like protein 1 (Protein BS106) (Small breast epithelial mucin)					1	0.926174	0.812163	2.09403	0.953142	0.85631	0.658034	0.816846	0.796491	0.744163	1.23438	0.869168	1.52359	0.757172	0.806668	0.98927	1.75292	0.371905	0.809763	0.429568		0.871145	0.430682	-0.199015	0.365843		0.928092	0.393305	-0.10766	0.40527		1.13818	0.680245	0.186728	0.167335		2.09403	MUCL1	0.442292	0.387847	1	0.455171
4680	Q9BQJ4	TMM47	Transmembrane protein 47 (Brain cell membrane protein 1) (Transmembrane 4 superfamily member 10)			adherens junction [GO:0005912]; cell junction [GO:0030054]; integral component of membrane [GO:0016021]; plasma membrane [GO:0005886]		2	0.964366	0.776255	0.846189	0.816104	0.869727	0.92498	0.981264	0.875792	1.11098	1.04036	0.870311	0.831146	0.897354	0.928528	1.07567	0.955	0.72082	-0.0664276	0.142173		1.03107	0.808542	0.0441461	0.0922976		1.06689	0.643344	0.093415	0.191557		1.23596	0.177631	0.305633	0.750481		1.11098	TMM47	0.868035	0.698714	0.761662	0.734583
790	P51531	SMCA2	Probable global transcription activator SNF2L2 (EC 3.6.4.-) (ATP-dependent helicase SMARCA2) (BRG1-associated factor 190B) (BAF190B) (Protein brahma homolog) (hBRM) (SNF2-alpha) (SWI/SNF-related matrix-associated actin-dependent regulator of chromatin subfamily A member 2)	1040	Basic Signaling pathway	Wnt		21	0.79356	0.94946	1.07421	1.02511	0.941546	0.766306	1.07047	1.02568	0.894528	0.929766	0.87151	1.04966	0.853926	1.04807	0.912147	1.20441	0.161085	0.26833	0.792946		0.979823	0.894568	-0.0294064	0.0483865		1.2026	0.161407	0.266152	0.792078		1.04663	0.661649	0.0657489	0.179372		1.07421	SMCA2	0.738738	0.883868	1	0.954289
4430	O95070	YIF1A	Protein YIF1A (54TMp) (YIP1-interacting factor homolog A)					1	0.841301	0.90299	0.891166	1.02358	0.934443	1.02859	1.011	0.98385	0.991259	1.13409	0.872146	0.95737	0.981514	0.997425	1.06267	1.09772	0.363573	0.134508	0.439408		1.1254	0.191429	0.17044	0.717992		1.14364	0.0653476	0.193639	1.18477		1.21846	0.133999	0.285059	0.872899		1.13409	YIF1A	0.741829	0.796225	0.785798	0.902552
5203	Q12974	TP4A2	Protein tyrosine phosphatase type IVA 2 (EC 3.1.3.48) (HU-PP-1) (OV-1) (PTP(CAAXII)) (Protein-tyrosine phosphatase 4a2) (Protein-tyrosine phosphatase of regenerating liver 2) (PRL-2)					9	0.784012	0.962134	1.12755	1.18741	1.03231	1.00245	0.948031	0.986464	0.99509	1.01037	0.873073	1.15748	1.01738	0.967247	1.00273	1.32576	0.0939976	0.406815	1.02688		1.16529	0.251139	0.220684	0.600086		1.10787	0.409922	0.147783	0.387299		1.14851	0.283993	0.19976	0.546692		1.18741	TP4A2	0.660271	0.81028	0.949593	1
5647	P30536	TSPO	Translocator protein (Mitochondrial benzodiazepine receptor) (PKBS) (Peripheral-type benzodiazepine receptor) (PBR)					2	0.786134	0.962134	0.80958	1.08176	1.07098	0.963249	1.2139	1.15639	0.961569	0.985065	0.874134	0.945669	1.01711	1.18515	0.973317	1.08184	0.702053	0.113482	0.15363		1.16357	0.30011	0.218556	0.52272		1.3558	0.0783358	0.439139	1.10604		1.11346	0.380121	0.155056	0.420078		1.2139	TSPO	0.64761	0.792598	0.666925	0.891144
4612	A5A3E0	POTEF	POTE ankyrin domain family member F (ANKRD26-like family C member 1B) (Chimeric POTE-actin protein)			retina homeostasis [GO:0001895]		267	0.838118	0.910383	1.09408	1.02358	1.04257	1.00152	1.06785	0.98995	0.97402	0.941951	0.874251	1.05883	1.02204	1.0289	0.957985	1.21113	0.067334	0.276351	1.17177		1.16905	0.0707691	0.225336	1.15016		1.17689	0.100536	0.234981	0.997677		1.09578	0.168325	0.131956	0.773851		1.09408	POTEF	0.766046	0.832097	1	0.935555
3473	Q9BSY4	CHCH5	Coiled-coil-helix-coiled-coil-helix domain-containing protein 5					3	0.862519	0.886092	0.947648	1.03506	0.928919	0.994984	0.976891	0.943764	0.976893	0.992563	0.874306	0.991353	0.961951	0.960328	0.984728	1.13387	0.12265	0.181262	0.911332		1.10025	0.129698	0.137826	0.887066		1.09839	0.0515699	0.135389	1.2876		1.1263	0.0160343	0.171587	1.79495		1.03506	CHCH5	0.833304	0.856079	0.91555	1
5489	P57081	WDR4	tRNA (guanine-N(7)-)-methyltransferase non-catalytic subunit WDR4 (Protein Wuho homolog) (hWH) (WD repeat-containing protein 4)					1	0.877372	0.871307	1.0763	0.968454	1.02757	0.818575	0.868445	0.960321	0.883035	0.961633	0.874339	1.02238	0.923073	0.914383	0.922334	1.16931	0.111315	0.225664	0.953447		1.05574	0.686939	0.0782523	0.163082		1.0458	0.476113	0.0646055	0.32229		1.05489	0.347523	0.0770962	0.459017		1.0763	WDR4	0.815172	0.809537	1	0.899797
5365	Q8TAP6	CEP76	Centrosomal protein of 76 kDa (Cep76)					2	0.909199	0.839623	0.947648	0.934003	0.882354	0.98005	0.877191	0.951606	0.908894	0.940076	0.874411	0.940825	0.931202	0.914399	0.924485	1.07595	0.201874	0.105616	0.69492		1.06495	0.443595	0.090783	0.353014		1.04573	0.514659	0.0645119	0.28848		1.05727	0.319461	0.0803384	0.495582		0.98005	CEP76	0.927707	0.856714	0.966938	0.953016
6975	Q9Y4C8	RBM19	Probable RNA-binding protein 19 (RNA-binding motif protein 19)			mRNA cis splicing, via spliceosome [GO:0045292]; multicellular organism development [GO:0007275]; positive regulation of embryonic development [GO:0040019]; regulation of alternative mRNA splicing, via spliceosome [GO:0000381]		1	0.718235	1.03078	0.781339	0.917926	0.985743	0.816708	0.857076	0.736362	0.828444	1.00943	0.874509	0.849632	0.901226	0.796719	0.918939	0.971554	0.897402	-0.0416343	0.047013		1.03055	0.894263	0.0434154	0.0485348		0.911047	0.688041	-0.134402	0.162386		1.05081	0.828602	0.0714957	0.0816539		1.03078	RBM19	0.696787	1	0.758006	0.890514
1402	O95149	SPN1	Snurportin-1 (RNA U transporter 1)	2848	Gene Expression	Tanslation regulation		1	0.850849	0.898766	0.933004	1.00597	1.01258	0.895112	1.0145	1.04921	0.985513	1.13222	0.874807	0.969486	0.953844	1.03185	1.05886	1.10823	0.162296	0.148254	0.789692		1.09035	0.338916	0.124788	0.469908		1.17952	0.0337022	0.238199	1.47234		1.2104	0.139826	0.27548	0.854414		1.13222	SPN1	0.75149	0.793812	0.824052	0.888494
5848	Q13112	CAF1B	Chromatin assembly factor 1 subunit B (CAF-1 subunit B) (Chromatin assembly factor I p60 subunit) (CAF-I 60 kDa subunit) (CAF-I p60) (M-phase phosphoprotein 7)			cell cycle [GO:0007049]; chromatin assembly [GO:0031497]; DNA repair [GO:0006281]; DNA replication [GO:0006260]; DNA replication-dependent nucleosome assembly [GO:0006335]; nucleosome assembly [GO:0006334]		4	0.855093	0.895598	0.823178	0.820698	0.872094	0.893246	0.845706	0.877535	0.875373	1.03849	0.875345	0.821938	0.88267	0.86162	0.956931	0.938987	0.119096	-0.0908231	0.924103		1.00837	0.778914	0.0120221	0.10851		0.984321	0.647414	-0.0227994	0.188818		1.0932	0.434032	0.128563	0.362478		1.03849	CAF1B	0.823401	0.862405	0.792669	0.790281
2090	Q15911	ZFHX3	Zinc finger homeobox protein 3 (AT motif-binding factor 1) (AT-binding transcription factor 1) (Alpha-fetoprotein enhancer-binding protein) (Zinc finger homeodomain protein 3) (ZFH-3)	4779	Cell Process	Cell Process		1	0.866763	0.88398	0.897441	0.918691	1.00626	0.909113	0.845706	1.14681	0.97402	0.951323	0.875371	0.908066	0.957688	0.996257	0.962672	1.03735	0.139298	0.0529024	0.856056		1.09404	0.237132	0.12966	0.62501		1.1381	0.506867	0.186623	0.295106		1.09973	0.025604	0.137148	1.59169		1.14681	ZFHX3	0.755805	0.770818	0.782556	0.801086
5884	P15924	DESP	Desmoplakin (DP) (250/210 kDa paraneoplastic pemphigus antigen)					18	0.946331	0.80477	1.81057	0.897255	0.903663	0.793374	0.844832	0.894963	0.871542	1.34216	0.875551	1.35391	0.848519	0.869898	1.10685	1.54636	0.409349	0.628873	0.387906		0.969126	0.791643	-0.0452444	0.101471		0.993543	0.946839	-0.00934516	0.0237237		1.26418	0.445914	0.3382	0.350749		1.81057	DESP	0.522669	0.444484	1	0.495564
4578	Q2KJY2	KI26B	Kinesin-like protein KIF26B					1	0.826448	0.925169	0.909993	0.850555	0.840525	0.91098	0.730264	0.798234	0.971147	1.02349	0.875809	0.880274	0.875753	0.764249	0.99732	1.0051	0.945281	0.00733695	0.0244392		0.999936	0.999345	-9.24791e-05	0.000284383		0.872621	0.203723	-0.196573	0.69096		1.13874	0.161652	0.18744	0.791418		1.02349	KI26B	0.807478	0.903933	0.889106	0.831032
6822	Q96LZ7	RMD2	Regulator of microtubule dynamics protein 2 (RMD-2) (hRMD-2) (Protein FAM82A1)			cytosol [GO:0005829]; Golgi apparatus [GO:0005794]; integral component of membrane [GO:0016021]; microtubule [GO:0005874]; mitotic spindle [GO:0072686]; spindle pole [GO:0000922]		1	0.84024	0.91144	0.870246	0.927878	0.871305	0.962316	0.960275	0.90542	0.915598	0.786365	0.87584	0.899062	0.91681	0.932848	0.850981	1.02651	0.662509	0.037754	0.178808		1.04678	0.551765	0.0659565	0.258246		1.06509	0.332274	0.0909745	0.478503		0.971618	0.768227	-0.0415395	0.114511		0.962316	RMD2	0.873144	0.947132	0.904325	0.964214
924	O00622	CCN1	CCN family member 1 (Cellular communication network factor 1) (Cysteine-rich angiogenic inducer 61) (Insulin-like growth factor-binding protein 10) (IBP-10) (IGF-binding protein 10) (IGFBP-10) (Protein CYR61) (Protein GIG1)	1599	Extracellular Matrix (ECM)	ECM		2	0.869945	0.882924	0.800166	0.907208	1.01968	0.943648	1.09846	0.908035	1.04968	1.19876	0.876435	0.853687	0.981664	1.00325	1.12422	0.974045	0.714099	-0.0379395	0.146241		1.12006	0.112165	0.163582	0.950141		1.14469	0.31524	0.194956	0.501359		1.28272	0.080345	0.359207	1.09504		1.19876	CCN1	0.725704	0.73653	0.667494	0.756788
5601	O75391	SPAG7	Sperm-associated antigen 7			nucleus [GO:0005634]		1	0.891164	0.863914	0.835729	1.06951	0.957331	0.934314	1.00838	0.946378	0.885908	0.967257	0.877539	0.952619	0.945822	0.977377	0.926582	1.08556	0.588776	0.118437	0.23005		1.07781	0.0619463	0.108107	1.20798		1.11377	0.0983521	0.155452	1.00722		1.05589	0.371305	0.0784566	0.430269		1.06951	SPAG7	0.833245	0.807766	0.781413	1
1333	P34931	HS71L	Heat shock 70 kDa protein 1-like (Heat shock 70 kDa protein 1L) (Heat shock 70 kDa protein 1-Hom) (HSP70-Hom)	2762	Gene Expression	Transcriptional Regulation	MAPK	148	0.84024	0.915664	0.908947	0.98989	1.00468	0.92218	0.9594	1.03526	0.98264	1.0816	0.877952	0.949418	0.963432	0.997332	1.03212	1.0814	0.32554	0.112902	0.487396		1.09736	0.26579	0.134041	0.575462		1.13598	0.155299	0.183932	0.808831		1.1756	0.131485	0.233399	0.881124		1.0816	HS71L	0.776847	0.846581	0.84037	0.915206
4261	Q96HH4	TM169	Transmembrane protein 169			integral component of membrane [GO:0016021]		3	0.916625	0.839623	0.872338	0.843665	0.88709	0.940848	0.891184	0.896706	0.978809	1.01131	0.878124	0.858001	0.913969	0.893945	0.995058	0.977085	0.672736	-0.0334446	0.172155		1.04082	0.524997	0.0577201	0.279843		1.01802	0.721635	0.0257613	0.141682		1.13316	0.107513	0.180356	0.968538		1.01131	TM169	0.906376	0.830234	0.862584	0.834231
3097	Q9HAW0	BRF2	Transcription factor IIIB 50 kDa subunit (TFIIIB50) (hTFIIIB50) (B-related factor 2) (BRF-2) (hBRFU)	12180	Gene Expression	General transcription regulation	Transcription regulation by bZIP TF	1	0.647154	1.10999	1.03028	0.899552	0.915502	0.980983	0.805476	0.976878	0.929006	0.84635	0.878573	0.964916	0.948243	0.891177	0.887678	1.09828	0.753918	0.13524	0.122676		1.0793	0.793754	0.110094	0.100314		1.01435	0.963908	0.0205499	0.0159642		1.01036	0.972624	0.0148739	0.0120552		1.10999	BRF2	0.583026	1	0.928186	0.810413
2740	Q16281	CNGA3	Cyclic nucleotide-gated cation channel alpha-3 (Cone photoreceptor cGMP-gated channel subunit alpha) (Cyclic nucleotide-gated channel alpha-3) (CNG channel alpha-3) (CNG-3) (CNG3)	9180	Signaling Pathway	GPCR	G-protein signaling pathway	1	0.89859	0.859689	0.930912	0.92405	0.919448	1.00805	1.01712	0.975135	0.987428	0.898836	0.87914	0.927481	0.96375	0.996128	0.943132	1.05499	0.134141	0.0772261	0.872438		1.09624	0.222444	0.132566	0.652779		1.13307	0.0549561	0.180239	1.25998		1.07279	0.316901	0.101368	0.499077		1.01712	CNGA3	0.883464	0.845218	0.915242	0.908495
5178	Q8N5I2	ARRD1	Arrestin domain-containing protein 1 (Alpha-arrestin 1)			extracellular transport [GO:0006858]; extracellular vesicle biogenesis [GO:0140112]; negative regulation of Notch signaling pathway [GO:0045746]; protein transport [GO:0015031]; protein ubiquitination [GO:0016567]; ubiquitin-dependent protein catabolic process [GO:0006511]		1	0.84024	0.918832	0.963337	0.991421	0.956541	1.04725	0.983013	0.894963	0.926133	1.05536	0.879536	0.977379	1.0019	0.938988	0.990746	1.11124	0.143702	0.152175	0.842537		1.13912	0.178302	0.18792	0.748843		1.06759	0.419789	0.0943643	0.376969		1.12644	0.27922	0.171773	0.554053		1.05536	ARRD1	0.796165	0.870634	0.912805	0.939415
5229	O95886	DLGP3	Disks large-associated protein 3 (DAP-3) (PSD-95/SAP90-binding protein 3) (SAP90/PSD-95-associated protein 3) (SAPAP3)					1	0.843423	0.915664	0.931958	0.960032	0.844471	0.909113	0.883313	0.918492	0.83419	0.820106	0.879543	0.945995	0.876792	0.900902	0.827148	1.07555	0.22852	0.105078	0.641077		0.996872	0.959897	-0.00451971	0.0177753		1.02428	0.648117	0.0346161	0.188346		0.940429	0.29052	-0.0886089	0.536823		0.960032	DLGP3	0.878536	0.953785	0.970757	1
2526	P20062	TCO2	Transcobalamin-2 (TC-2) (Transcobalamin II) (TC II) (TCII)	7159	Metabolism	Digestive_metabolism		1	0.776585	0.984312	0.973797	0.828353	1.01889	1.01645	0.931414	0.914135	1.03053	0.911958	0.880449	0.901075	1.01767	0.922774	0.971242	1.02343	0.885722	0.0334082	0.0527024		1.15585	0.317363	0.20896	0.498443		1.04807	0.723993	0.0677387	0.140266		1.10312	0.527015	0.141592	0.278177		1.03053	TCO2	0.753581	0.955155	0.944951	0.803816
6135	P38935	SMBP2	DNA-binding protein SMUBP-2 (EC 3.6.4.12) (EC 3.6.4.13) (ATP-dependent helicase IGHMBP2) (Glial factor 1) (GF-1) (Immunoglobulin mu-binding protein 2)			DNA recombination [GO:0006310]; DNA repair [GO:0006281]; DNA replication [GO:0006260]; negative regulation of transcription by RNA polymerase II [GO:0000122]; translation [GO:0006412]		1	0.815839	0.945236	0.992624	0.880413	1.14122	0.91658	0.948905	1.05879	0.908894	0.95601	0.880537	0.936518	1.0289	1.00385	0.932452	1.06358	0.58042	0.0889233	0.236258		1.16849	0.370886	0.224647	0.43076		1.14004	0.283449	0.189086	0.547526		1.05896	0.529543	0.0826447	0.276099		1.14122	SMBP2	0.714883	0.828268	0.869792	0.771466
1271	Q9Y4Y9	LSM5	U6 snRNA-associated Sm-like protein LSm5	2690	Gene Expression	Transcriptional Regulation	Folding, sorting and degradation	22	0.821144	0.939955	1.02191	0.906442	1.01968	0.909113	1.03549	1.29408	0.931879	0.934453	0.880549	0.964177	0.964396	1.16478	0.933166	1.09497	0.419004	0.130894	0.377781		1.09522	0.410068	0.131222	0.387145		1.32279	0.183835	0.403587	0.735571		1.05975	0.469301	0.0837299	0.328549		1.29408	LSM5	0.634538	0.72635	0.789682	0.700453
5566	Q99595	TI17A	Mitochondrial import inner membrane translocase subunit Tim17-A (Inner membrane preprotein translocase Tim17a)					1	0.838118	0.923057	0.925682	0.893427	0.786069	0.945515	0.763497	0.968164	1.02286	0.906335	0.880588	0.909555	0.865792	0.86583	0.9646	1.0329	0.588965	0.0466943	0.229911		0.983198	0.884947	-0.0244463	0.0530828		0.983242	0.906234	-0.0243819	0.0427596		1.0954	0.36411	0.131464	0.438768		1.02286	TI17A	0.819383	0.902423	0.90499	0.873456
3478	Q75QN2	INT8	Integrator complex subunit 8 (Int8) (Protein kaonashi-1)					2	0.893285	0.868138	0.92882	1.02051	0.962066	0.896979	0.906926	0.946378	0.980724	0.999124	0.880712	0.974667	0.929523	0.926652	0.989924	1.10668	0.186758	0.146239	0.728721		1.05542	0.29671	0.0778198	0.527668		1.05216	0.188507	0.0733576	0.724673		1.124	0.0197501	0.168648	1.70443		1.02051	INT8	0.87533	0.850688	0.910151	1
4657	P48539	PCP4	Calmodulin regulator protein PCP4 (Brain-specific polypeptide PEP-19) (Purkinje cell protein 4)			calmodulin dependent kinase signaling pathway [GO:0099004]; positive regulation of neuron differentiation [GO:0045666]		2	0.842362	0.919889	0.994716	0.957736	1.05519	1.17419	1.06785	0.970778	1.0152	0.953198	0.881125	0.976226	1.11469	1.01931	0.9842	1.10793	0.157216	0.147868	0.803503		1.26508	0.0813196	0.339229	1.0898		1.15683	0.156077	0.210177	0.80666		1.11698	0.173466	0.159605	0.760786		1.17419	PCP4	0.717396	0.783422	0.847149	0.815654
2582	Q8IVT5	KSR1	Kinase suppressor of Ras 1 (EC 2.7.11.1)	7780	Basic Signaling pathway	Ras		3	0.843423	0.918832	0.904763	0.889599	1.03862	0.863377	1.11157	1.60083	0.913682	0.819169	0.881128	0.897181	0.950999	1.3562	0.866426	1.01822	0.716915	0.0260486	0.144532		1.0793	0.540085	0.110093	0.267538		1.53916	0.194931	0.622147	0.710118		0.983315	0.830529	-0.0242748	0.080645		1.60083	KSR1	0.526867	0.573974	0.565185	0.555713
3051	Q6P597	KLC3	Kinesin light chain 3 (KLC2-like) (kinesin light chain 2)	11275	Disease pathway	Alzheimer-amyloid pathway		7	0.843423	0.918832	0.967521	0.949314	0.99916	0.859644	0.987386	0.920235	0.90602	0.941951	0.881128	0.958418	0.929402	0.953811	0.923986	1.08772	0.184512	0.121304	0.733976		1.05479	0.604603	0.0769515	0.21853		1.08249	0.286626	0.114352	0.542685		1.04864	0.412718	0.0685194	0.384347		0.99916	KLC3	0.844132	0.919605	0.968335	0.950113
3444	Q9HC07	TM165	Transmembrane protein 165 (Transmembrane protein PT27) (Transmembrane protein TPARL)			calcium ion transmembrane transport [GO:0070588]; cellular calcium ion homeostasis [GO:0006874]; Golgi calcium ion homeostasis [GO:0032468]; Golgi calcium ion transport [GO:0032472]; manganese ion transmembrane transport [GO:0071421]; protein N-linked glycosylation [GO:0006487]; regulation of lysosomal lumen pH [GO:0035751]		4	0.885859	0.877643	0.937188	0.941659	0.981007	1.02205	0.990885	0.940278	1.01041	1.06567	0.881751	0.939423	1.00153	0.965581	1.03804	1.06541	0.00651122	0.0914039	2.18634		1.13584	0.0292012	0.183762	1.5346		1.09507	0.0821512	0.131026	1.08539		1.17725	0.0304861	0.235421	1.5159		1.06567	TM165	0.83127	0.823561	0.879436	0.883631
697	P55061	BI1	Bax inhibitor 1 (BI-1) (Testis-enhanced gene transcript protein) (Transmembrane BAX inhibitor motif-containing protein 6)	697	Cell Death	Apoptosis		1	0.907077	0.856521	0.86397	0.958501	1.00626	0.91938	1.07834	0.927206	0.932837	0.987877	0.881799	0.911236	0.962821	1.00277	0.960357	1.03338	0.638002	0.0473746	0.195178		1.09188	0.248273	0.126818	0.605071		1.13719	0.26828	0.185474	0.571412		1.08909	0.170265	0.123121	0.768874		1.07834	BI1	0.841178	0.794295	0.801203	0.888866
2778	Q14258	TRI25	E3 ubiquitin/ISG15 ligase TRIM25 (EC 6.3.2.n3) (Estrogen-responsive finger protein) (RING finger protein 147) (RING-type E3 ubiquitin transferase) (EC 2.3.2.27) (RING-type E3 ubiquitin transferase TRIM25) (Tripartite motif-containing protein 25) (Ubiquitin/ISG15-conjugating enzyme TRIM25) (Zinc finger protein 147)	9455	Signaling Pathway	NFKappaB	Ubiquitination	8	0.842362	0.922001	0.921499	1.01286	0.960488	0.98845	1.03374	1.00041	1.0832	1.06567	0.882181	0.967178	0.974469	1.01707	1.07444	1.09635	0.29581	0.132706	0.528986		1.10461	0.160298	0.143541	0.795072		1.15291	0.0889539	0.205276	1.05083		1.21793	0.0421538	0.284432	1.37516		1.0832	TRI25	0.777659	0.851181	0.850717	0.935058
3105	Q9NWB7	IFT57	Intraflagellar transport protein 57 homolog (Dermal papilla-derived protein 8) (Estrogen-related receptor beta-like protein 1) (HIP1-interacting protein) (MHS4R2)	12513	Disease pathway	Huntington disease		2	0.885859	0.8787	0.912085	0.908739	0.951017	0.889512	0.978641	0.902806	0.897401	0.91477	0.882279	0.910412	0.920264	0.940723	0.906085	1.03189	0.0191626	0.045284	1.71754		1.04305	0.344686	0.0608131	0.462576		1.06624	0.264652	0.0925352	0.577325		1.02698	0.126758	0.0384116	0.897025		0.978641	IFT57	0.905193	0.897878	0.931992	0.928573
4357	Q86WA9	S2611	Sodium-independent sulfate anion transporter (Solute carrier family 26 member 11)					3	0.951635	0.81322	0.908947	0.779356	0.986532	0.955782	1.19728	0.841806	1.13684	1.0488	0.882427	0.844152	0.971157	1.01954	1.09282	0.956625	0.725489	-0.0639753	0.139369		1.10055	0.33727	0.138227	0.472022		1.15539	0.546861	0.208375	0.262123		1.23842	0.124277	0.308502	0.90561		1.19728	S2611	0.794829	0.679221	0.759175	0.650938
4864	Q6P4F2	FDX2	Ferredoxin-2, mitochondrial (Adrenodoxin-like protein) (Ferredoxin-1-like protein)					1	0.878433	0.887149	0.902671	0.812276	0.891036	0.828842	1.0005	0.920235	0.991259	0.91477	0.882791	0.857474	0.859939	0.96037	0.953015	0.971322	0.633225	-0.0419788	0.198442		0.974114	0.542436	-0.037837	0.265651		1.08788	0.194595	0.121519	0.710869		1.07955	0.209653	0.110427	0.678499		1.0005	FDX2	0.877989	0.886701	0.902216	0.811866
3214	P42229	STA5A	Signal transducer and activator of transcription 5A	13184	Responsive Signaling pathway	Interleukin pathway	STAT	8	0.744758	1.02128	1.04911	0.996014	0.969958	1.05752	0.992634	1.03962	0.883992	0.955072	0.883018	1.02256	1.01374	1.01613	0.919532	1.15803	0.42606	0.211672	0.37053		1.14804	0.462524	0.199173	0.334866		1.15074	0.442725	0.202567	0.353866		1.04135	0.822018	0.0584583	0.0851186		1.05752	STA5A	0.704249	0.965728	0.992044	0.941839
3432	Q6ZWH5	NEK10	Serine/threonine-protein kinase Nek10 (EC 2.7.11.1) (Never in mitosis A-related kinase 10) (NimA-related protein kinase 10)			positive regulation of MAP kinase activity [GO:0043406]; positive regulation of protein autophosphorylation [GO:0031954]; protein phosphorylation [GO:0006468]; regulation of cell cycle G2/M phase transition [GO:1902749]; regulation of ERK1 and ERK2 cascade [GO:0070372]		1	0.857214	0.909327	0.831545	0.92405	1.04178	0.900713	1.02149	1.04224	1.08129	1.04974	0.883271	0.877798	0.971245	1.03187	1.06551	0.993804	0.927293	-0.00896724	0.0327829		1.0996	0.362556	0.13698	0.440625		1.16823	0.0338227	0.224326	1.47079		1.20632	0.0268173	0.270618	1.57159		1.08129	NEK10	0.792773	0.840968	0.769033	0.854584
1938	Q9NRA2	S17A5	Sialin (H(+)/nitrate cotransporter) (H(+)/sialic acid cotransporter) (AST) (Membrane glycoprotein HP59) (Solute carrier family 17 member 5) (Vesicular H(+)/Aspartate-glutamate cotransporter)	3972	Cellular metabolism	Lysosome		1	0.865702	0.900878	0.837821	0.88424	0.936811	0.911913	0.969895	0.969035	1.07937	1.0488	0.88329	0.861031	0.924362	0.969465	1.06408	0.9748	0.524517	-0.0368224	0.280241		1.0465	0.19691	0.0655708	0.705732		1.09756	0.0392441	0.134302	1.40623		1.20468	0.0162098	0.268654	1.79022		1.07937	S17A5	0.802043	0.834633	0.776212	0.819218
6328	Q96HV5	TM41A	Transmembrane protein 41A			integral component of membrane [GO:0016021]		1	0.866763	0.899822	0.851419	1.02128	0.922605	0.889512	1.06085	1.01174	0.885908	0.903523	0.883292	0.936349	0.906058	1.03629	0.894715	1.06007	0.602188	0.0841547	0.220268		1.02577	0.433029	0.0367129	0.363483		1.17322	0.0354549	0.230469	1.45032		1.01293	0.604	0.0185377	0.218963		1.06085	TM41A	0.817045	0.848209	0.802582	0.962698
987	Q86UX2	ITIH5	Inter-alpha-trypsin inhibitor heavy chain H5 (ITI heavy chain H5) (ITI-HC5) (Inter-alpha-inhibitor heavy chain 5)	1885	Extracellular Matrix (ECM)	ECM		8	0.893285	0.873419	0.909993	1.03812	0.990478	0.925914	1.12382	1.06489	1.10715	0.995375	0.883352	0.974057	0.958196	1.09436	1.05126	1.10268	0.296695	0.141018	0.52769		1.08473	0.157045	0.117332	0.803976		1.23887	0.0210308	0.309021	1.67714		1.19008	0.0978006	0.251059	1.00966		1.12382	ITIH5	0.794866	0.777188	0.809733	0.923744
5920	Q9NRC6	SPTN5	Spectrin beta chain, non-erythrocytic 5 (Beta-V spectrin)					1	0.983463	0.783648	1.115	1.06415	0.962855	0.907246	0.907801	0.998664	0.924217	1.06473	0.883555	1.08958	0.935051	0.953232	0.994475	1.23317	0.183718	0.302376	0.735848		1.05828	0.668707	0.0817243	0.174764		1.07886	0.59046	0.109507	0.228809		1.12554	0.459657	0.170615	0.337566		1.115	SPTN5	0.882027	0.702821	1	0.954393
6134	Q15678	PTN14	Tyrosine-protein phosphatase non-receptor type 14 (EC 3.1.3.48) (Protein-tyrosine phosphatase pez)					1	0.79356	0.973751	1.25516	1.08635	0.935232	0.91378	0.958526	1.14332	0.846641	1.26437	0.883656	1.17076	0.924506	1.05092	1.05551	1.3249	0.145584	0.405886	0.836885		1.04623	0.696639	0.0651988	0.156992		1.18929	0.324344	0.250102	0.488995		1.19448	0.528808	0.256378	0.276702		1.26437	PTN14	0.627633	0.770148	0.992718	0.859205
2759	P24530	EDNRB	Endothelin receptor type B (ET-B) (ET-BR) (Endothelin receptor non-selective type)	9282	Signaling Pathway	Ca-Signaling	Endothelin signaling pathway	1	0.919808	0.848072	0.943464	0.930175	0.944703	1.04165	1.0075	1.02306	1.2623	1.10597	0.88394	0.936819	0.993178	1.01528	1.18414	1.05982	0.284208	0.0838227	0.546364		1.12358	0.211758	0.168104	0.67416		1.14859	0.0699883	0.199861	1.15497		1.33961	0.073177	0.421814	1.13563		1.2623	EDNRB	0.728677	0.671847	0.747417	0.736889
4181	Q9P0N9	TBCD7	TBC1 domain family member 7 (Cell migration-inducing protein 23)					1	0.832814	0.935731	0.951832	0.927878	0.905242	0.97725	1.00838	0.999535	1.03244	1.04318	0.884272	0.939855	0.941246	1.00396	1.03781	1.06286	0.403137	0.0879479	0.394547		1.06443	0.460068	0.0900813	0.337178		1.13535	0.146405	0.183133	0.834444		1.17363	0.0972658	0.230978	1.01204		1.04318	TBCD7	0.798345	0.897002	0.912437	0.889475
5142	Q7Z6I8	CE024	UPF0461 protein C5orf24					1	0.868884	0.899822	0.967521	0.928644	0.956541	0.909113	0.969895	0.994307	0.913682	1.01787	0.884353	0.948083	0.932827	0.982101	0.965776	1.07206	0.124257	0.10039	0.905678		1.05481	0.229019	0.0769871	0.640129		1.11053	0.0383165	0.151248	1.41661		1.09207	0.272771	0.127065	0.564202		1.01787	CE024	0.853631	0.884025	0.950536	0.912341
3419	O75691	UTP20	Small subunit processome component 20 homolog (Down-regulated in metastasis protein) (Novel nucleolar protein 73) (NNP73) (Protein Key-1A6)					4	0.848727	0.920945	0.935096	0.983765	0.964434	1.07059	0.965522	0.925463	1.06022	1.12472	0.884836	0.959431	1.01751	0.945493	1.09247	1.0843	0.228823	0.116769	0.6405		1.14994	0.174716	0.201562	0.757666		1.06855	0.279592	0.0956564	0.553475		1.23465	0.0503031	0.304107	1.29841		1.12472	UTP20	0.754614	0.818823	0.831406	0.874678
6441	P10072	ZN875	Zinc finger protein 875 (Krueppel-related zinc finger protein 1) (Protein HKR1)					7	0.799925	0.970583	0.929866	1.04731	1.0331	0.903513	0.952404	1.15204	0.888781	0.986939	0.885254	0.988587	0.968305	1.05222	0.93786	1.11673	0.423574	0.159277	0.373071		1.09382	0.519348	0.129369	0.284542		1.18861	0.33142	0.249273	0.479621		1.05942	0.646507	0.0832814	0.189426		1.15204	ZN875	0.694358	0.842493	0.80715	0.909093
870	Q04721	NOTC2	Neurogenic locus notch homolog protein 2 (Notch 2) (hN2) [Cleaved into: Notch 2 extracellular truncation (N2ECD); Notch 2 intracellular domain (N2ICD)]	1376	Basic Signaling pathway	Notch	Angiogenesis	1	0.817961	0.953685	0.857694	0.931706	0.783701	0.731771	1.03374	0.948121	1.04298	0.946637	0.885823	0.8947	0.757736	0.99093	0.994807	1.01002	0.919054	0.0143864	0.0366588		0.855403	0.219984	-0.225323	0.657609		1.11865	0.320449	0.161764	0.494241		1.12303	0.320555	0.167399	0.494097		1.04298	NOTC2	0.784256	0.914387	0.822352	0.893314
5349	Q9H237	PORCN	Protein-serine O-palmitoleoyltransferase porcupine (EC 2.3.1.250) (Protein MG61)					1	0.846605	0.925169	1.01773	0.943955	1.00705	0.884845	0.918295	0.840934	0.926133	0.958821	0.885887	0.980842	0.945948	0.879615	0.942477	1.10719	0.220103	0.146897	0.657373		1.0678	0.495279	0.0946385	0.30515		0.99292	0.919807	-0.0102511	0.0363031		1.06388	0.314896	0.0893345	0.501833		1.01773	PORCN	0.831858	0.909054	1	0.927513
5503	Q8WU76	SCFD2	Sec1 family domain-containing protein 2 (Syntaxin-binding protein 1-like 1)			protein transport [GO:0015031]; vesicle docking involved in exocytosis [GO:0006904]		5	0.859336	0.912496	0.898487	0.953908	0.972326	0.941781	0.962024	0.985592	0.932837	0.909146	0.885916	0.926198	0.957054	0.973808	0.920992	1.04547	0.404218	0.0641501	0.393384		1.0803	0.146076	0.11143	0.835422		1.09921	0.0942192	0.136468	1.02586		1.03959	0.351326	0.0560184	0.454289		0.985592	SCFD2	0.871898	0.925835	0.911622	0.967852
1675	O75379	VAMP4	Vesicle-associated membrane protein 4 (VAMP-4)	3298	Cellular metabolism	Folding, sorting and degradation		1	0.86358	0.908271	0.952878	0.933237	0.967591	0.896979	0.994383	1.00389	0.99509	0.922268	0.885926	0.943057	0.932285	0.999138	0.958679	1.06449	0.144093	0.0901603	0.841357		1.05233	0.382744	0.0735853	0.417091		1.12779	0.0383923	0.173498	1.41576		1.08212	0.230681	0.113863	0.636988		1.00389	VAMP4	0.860231	0.904749	0.949183	0.929619
1904	Q5KU26	COL12	Collectin-12 (Collectin placenta protein 1) (CL-P1) (hCL-P1) (Nurse cell scavenger receptor 2) (Scavenger receptor class A member 4) (Scavenger receptor with C-type lectin)	3859	Cellular metabolism	Phagosome		14	0.893285	0.8787	0.857694	1.0274	0.94786	0.948315	1.0696	1.02045	1.03436	0.9457	0.885992	0.942549	0.948087	1.04502	0.990029	1.06383	0.574962	0.0892729	0.240361		1.07009	0.0135278	0.0977258	1.86877		1.17949	0.0250082	0.238168	1.60192		1.11742	0.146556	0.160176	0.833996		1.0696	COL12	0.835162	0.821525	0.801887	0.960553
915	Q12805	FBLN3	EGF-containing fibulin-like extracellular matrix protein 1 (Extracellular protein S1-5) (Fibrillin-like protein) (Fibulin-3) (FIBL-3)	1567	Extracellular Matrix (ECM)	ECM		3	0.899651	0.872363	0.95497	0.980703	1.02441	0.907246	1.13082	1.01435	0.955823	1.0085	0.886007	0.967836	0.965831	1.07258	0.98216	1.09236	0.0487185	0.127445	1.31231		1.09009	0.315728	0.124452	0.500687		1.21058	0.0892234	0.275699	1.04952		1.10852	0.0834244	0.14864	1.07871		1.13082	FBLN3	0.795577	0.771446	0.844497	0.867253
3401	Q70CQ3	UBP30	Ubiquitin carboxyl-terminal hydrolase 30 (EC 3.4.19.12) (Deubiquitinating enzyme 30) (Ubiquitin thioesterase 30) (Ubiquitin-specific-processing protease 30) (Ub-specific protease 30)	15070	Cell Death	Mitophagy		5	0.865702	0.907215	0.930912	0.996014	1.00389	0.951115	0.929665	0.940278	1.00371	1.09941	0.886458	0.963463	0.977505	0.934971	1.05156	1.08687	0.184234	0.120177	0.734631		1.10271	0.113333	0.141051	0.945645		1.05473	0.151827	0.0768693	0.81865		1.18625	0.0869798	0.246407	1.06058		1.09941	UBP30	0.787423	0.825183	0.846737	0.905953
4962	Q96MG8	PCMD1	Protein-L-isoaspartate O-methyltransferase domain-containing protein 1			cytoplasm [GO:0005737]; membrane [GO:0016020]		1	0.912382	0.860745	0.958108	0.793137	0.883933	1.04539	0.990885	0.866206	0.970189	0.922268	0.886564	0.875622	0.96466	0.928545	0.946228	0.987659	0.910844	-0.0179155	0.040556		1.08809	0.454098	0.121796	0.34285		1.04735	0.597297	0.0667482	0.22381		1.0673	0.232364	0.0939646	0.633831		1.04539	PCMD1	0.87277	0.823375	0.91651	0.758702
4062	Q13615	MTMR3	Myotubularin-related protein 3 (EC 3.1.3.48) (FYVE domain-containing dual specificity protein phosphatase 1) (FYVE-DSP1) (Phosphatidylinositol-3,5-bisphosphate 3-phosphatase) (EC 3.1.3.95) (Phosphatidylinositol-3-phosphate phosphatase) (EC 3.1.3.64) (Zinc finger FYVE domain-containing protein 10)					6	0.839179	0.934674	1.03446	0.986828	0.961277	0.933381	0.974268	1.02306	1.03915	1.08348	0.886927	1.01065	0.947329	0.998666	1.06131	1.13949	0.146272	0.18839	0.83484		1.0681	0.348561	0.0950505	0.457722		1.12598	0.172549	0.171187	0.763088		1.19662	0.0803027	0.258962	1.09527		1.08348	MTMR3	0.774524	0.862662	0.954762	0.910797
2469	P06732	KCRM	Creatine kinase M-type (EC 2.7.3.2) (Creatine kinase M chain) (Creatine phosphokinase M-type) (CPK-M) (M-CK)	6424	Metabolism	AminoAcid metbolism		38	0.906016	0.869194	1.0899	1.11621	0.943914	0.92218	0.823842	1.10934	0.961569	0.980378	0.887605	1.10305	0.933047	0.966589	0.970974	1.24273	0.0108513	0.313514	1.96452		1.0512	0.167439	0.0720316	0.776144		1.08899	0.638243	0.122985	0.195014		1.09393	0.0563475	0.129514	1.24913		1.11621	KCRM	0.81169	0.778702	0.976429	1
907	O00339	MATN2	Matrilin-2	1541	Extracellular Matrix (ECM)	ECM		19	0.889042	0.887149	0.846189	0.981469	1.02205	1.06312	1.08096	1.10411	1.01808	1.17345	0.888095	0.913829	1.04258	1.09254	1.09577	1.02898	0.740241	0.0412095	0.130627		1.17396	0.0172521	0.231377	1.76316		1.2302	0.00320942	0.298895	2.49357		1.23384	0.116097	0.303153	0.935178		1.17345	MATN2	0.757628	0.756014	0.721109	0.836392
6323	Q9BX46	RBM24	RNA-binding protein 24 (RNA-binding motif protein 24) (RNA-binding region-containing protein 6)			3'-UTR-mediated mRNA destabilization [GO:0061158]; 3'-UTR-mediated mRNA stabilization [GO:0070935]; cell differentiation [GO:0030154]; cellular response to DNA damage stimulus [GO:0006974]; endocardial cushion development [GO:0003197]; mRNA destabilization [GO:0061157]; mRNA processing [GO:0006397]; mRNA stabilization [GO:0048255]; negative regulation of cytoplasmic translation [GO:2000766]; posi…		1	0.944209	0.83223	0.881752	0.943955	0.95812	0.923114	0.991759	1.02394	0.891654	0.968194	0.888219	0.912854	0.940617	1.00785	0.929924	1.02773	0.737565	0.0394673	0.1322		1.05899	0.465996	0.082691	0.331618		1.13468	0.176412	0.182289	0.753473		1.04695	0.601237	0.066197	0.220954		1.02394	RBM24	0.922137	0.812776	0.86114	0.921889
6324	Q9H8M2	BRD9	Bromodomain-containing protein 9 (Rhabdomyosarcoma antigen MU-RMS-40.8)			chromatin organization [GO:0006325]		2	0.831753	0.946292	0.898487	0.998311	0.922605	0.933381	0.939285	0.923721	0.873457	1.01787	0.889022	0.948399	0.927993	0.931503	0.945663	1.06679	0.516278	0.0932751	0.287116		1.04384	0.567963	0.0618942	0.24568		1.04778	0.538835	0.0673407	0.268544		1.06371	0.601428	0.089107	0.220816		1.01787	BRD9	0.817151	0.929679	0.882714	0.980786
7232	Q9UHB4	NDOR1	NADPH-dependent diflavin oxidoreductase 1 (EC 1.18.1.-) (NADPH-dependent FMN and FAD-containing oxidoreductase) (Novel reductase 1)					1	0.87525	0.90299	1.11082	0.818401	0.879987	0.882045	0.866696	0.869692	0.915598	0.855722	0.88912	0.96461	0.881016	0.868194	0.88566	1.0849	0.658406	0.117567	0.181506		0.990885	0.619039	-0.0132107	0.208282		0.976464	0.272394	-0.0343613	0.564803		0.996108	0.92605	-0.00562539	0.0333658		1.11082	NDOR1	0.787932	0.812905	1	0.736754
2002	Q8WVX9	FACR1	Fatty acyl-CoA reductase 1 (EC 1.2.1.84) (Male sterility domain-containing protein 2)	4078	Cellular metabolism	Peroxisome		3	0.902834	0.875531	0.966475	1.03812	0.875251	0.91658	0.94978	1.04572	1.02765	1.17908	0.889182	1.0023	0.895916	0.997751	1.10337	1.12721	0.0982267	0.172761	1.00777		1.00757	0.811214	0.0108836	0.0908644		1.1221	0.161433	0.1662	0.792009		1.24088	0.108436	0.31136	0.964827		1.17908	FACR1	0.765711	0.742555	0.819687	0.880451
3330	Q9Y600	CSAD	Cysteine sulfinic acid decarboxylase (EC 4.1.1.29) (Aspartate 1-decarboxylase) (EC 4.1.1.11) (Cysteine-sulfinate decarboxylase) (Sulfinoalanine decarboxylase)	14120	Metabolism	Metabolism others		1	0.990889	0.787872	0.991579	1.04501	0.88709	0.756039	0.759124	0.866206	0.667544	0.786365	0.889381	1.01829	0.821564	0.812665	0.726954	1.14495	0.344305	0.195283	0.463057		0.923748	0.631094	-0.114428	0.199906		0.913743	0.572656	-0.13014	0.242107		0.817371	0.301347	-0.290937	0.520932		1.04501	CSAD	0.948209	0.753937	0.948869	1
5572	P20382	MCH	Pro-MCH [Cleaved into: Neuropeptide-glycine-glutamic acid (NGE) (Neuropeptide G-E); Neuropeptide-glutamic acid-isoleucine (NEI) (Neuropeptide E-I); Melanin-concentrating hormone (MCH)]					1	0.798864	0.980088	0.925682	0.826057	0.977061	0.945515	0.797605	0.942892	1.46534	0.949449	0.889476	0.87587	0.961288	0.870249	1.20739	0.984703	0.907351	-0.02224	0.0422244		1.08074	0.516673	0.112013	0.286784		0.978383	0.883725	-0.0315283	0.0536828		1.35742	0.364881	0.440869	0.437849		1.46534	MCH	0.545174	0.668847	0.631719	0.56373
3501	Q9BY42	RTF2	Replication termination factor 2 (RTF2) (Replication termination factor 2 domain-containing protein 1)			cellular response to hydroxyurea [GO:0072711]; mitotic DNA replication termination [GO:1902979]; regulation of DNA stability [GO:0097752]; site-specific DNA replication termination at RTS1 barrier [GO:0071171]		1	0.892224	0.887149	1.00831	0.940127	0.939178	0.947382	0.903428	0.956835	0.963485	1.00475	0.889686	0.974221	0.94328	0.930131	0.984116	1.09502	0.131949	0.130952	0.879595		1.06024	0.00800241	0.0843891	2.09678		1.04546	0.270621	0.0641376	0.567638		1.10614	0.0451975	0.145531	1.34489		1.00831	RTF2	0.884868	0.879834	1	0.932376
5947	Q9H0F6	SHRPN	Sharpin (Shank-associated RH domain-interacting protein) (Shank-interacting protein-like 1) (hSIPL1)					2	0.822204	0.958965	0.967521	0.982234	0.982586	0.962316	0.958526	0.942892	0.911767	1.03005	0.890585	0.974878	0.972451	0.950709	0.97091	1.09465	0.345076	0.130468	0.462085		1.09192	0.357974	0.126872	0.446149		1.06751	0.474471	0.0942504	0.32379		1.09019	0.46803	0.124585	0.329726		1.03005	SHRPN	0.798215	0.930986	0.939292	0.953576
5518	O14523	C2C2L	Phospholipid transfer protein C2CD2L (C2 domain-containing protein 2-like) (C2CD2-like) (Transmembrane protein 24)			positive regulation of insulin secretion involved in cellular response to glucose stimulus [GO:0035774]		3	0.827509	0.954741	0.9989	1.06568	1.01968	0.92218	0.944532	0.943764	0.939541	1.02818	0.891125	1.03229	0.97093	0.944148	0.98386	1.15841	0.188375	0.21215	0.724977		1.08956	0.424295	0.123739	0.372332		1.0595	0.492264	0.0833854	0.307802		1.10407	0.35423	0.142826	0.450715		1.06568	C2C2L	0.776507	0.895897	0.937334	1
5624	P47224	MSS4	Guanine nucleotide exchange factor MSS4 (Rab-interacting factor)			membrane fusion [GO:0061025]; post-Golgi vesicle-mediated transport [GO:0006892]; protein transport [GO:0015031]; small GTPase mediated signal transduction [GO:0007264]		2	0.848727	0.933618	0.991579	1.02587	0.94786	0.909113	0.998756	1.00302	0.933795	0.9457	0.891173	1.00873	0.928486	1.00089	0.939747	1.13191	0.124055	0.178756	0.906385		1.04187	0.507759	0.0591758	0.294342		1.12311	0.122972	0.167504	0.910192		1.05451	0.374654	0.0765678	0.42637		1.02587	MSS4	0.827323	0.910073	0.966571	1
756	P47974	TISD	mRNA decay activator protein ZFP36L2 (Butyrate response factor 2) (EGF-response factor 2) (ERF-2) (TPA-induced sequence 11d) (Zinc finger protein 36, C3H1 type-like 2) (ZFP36-like 2)	897	Cell Death	Cellular senescence		1	0.912382	0.871307	0.945556	0.95008	0.901296	1.00992	0.92879	1.04834	1.00084	1.04505	0.891844	0.947818	0.955607	0.988563	1.02294	1.06276	0.113522	0.0878183	0.944921		1.0715	0.38669	0.0996256	0.412638		1.10845	0.265587	0.148541	0.575794		1.147	0.0491064	0.197862	1.30886		1.04834	TISD	0.870314	0.831133	0.901959	0.906275
6781	Q86YZ3	HORN	Hornerin					4	1.07152	0.712887	1.70598	0.847493	0.85631	0.635632	0.899055	0.817406	0.637854	1.46494	0.892203	1.27673	0.745971	0.85823	1.0514	1.43099	0.495376	0.517015	0.305065		0.836101	0.559177	-0.258252	0.25245		0.961923	0.870477	-0.0560066	0.0602426		1.17843	0.757704	0.236867	0.120501		1.70598	HORN	0.628097	0.417877	1	0.496779
4293	Q9Y3B6	EMC9	ER membrane protein complex subunit 9 (Protein FAM158A)			cytoplasm [GO:0005737]; ER membrane protein complex [GO:0072546]		1	0.890103	0.894541	0.990533	1.05343	0.996792	0.91378	0.924417	0.989078	0.934753	0.984128	0.892322	1.02198	0.955286	0.956748	0.95944	1.14531	0.0543513	0.195734	1.26479		1.07056	0.269037	0.0983681	0.570188		1.0722	0.185139	0.100574	0.732503		1.07522	0.11361	0.104628	0.944582		1.05343	EMC9	0.844954	0.849168	0.94029	1
4764	P04259	K2C6B	Keratin, type II cytoskeletal 6B (Cytokeratin-6B) (CK-6B) (Keratin-6B) (K6B) (Type-II keratin Kb10)					63	0.932539	0.853352	1.71539	0.86357	0.870516	0.934314	0.827341	0.828734	0.824613	0.800424	0.892946	1.28948	0.902415	0.828037	0.812518	1.44407	0.451776	0.530144	0.345077		1.0106	0.869435	0.0152187	0.0607627		0.92731	0.242859	-0.108877	0.614647		0.90993	0.191526	-0.136172	0.717773		1.71539	K2C6B	0.543631	0.497469	1	0.503425
4458	Q96A29	FUCT1	GDP-fucose transporter 1 (Solute carrier family 35 member C1)					1	0.938904	0.847016	0.904763	0.965391	0.919448	1.03232	0.987386	0.997792	1.02478	1.16689	0.89296	0.935077	0.975884	0.992589	1.09584	1.04717	0.524138	0.06649	0.280554		1.09286	0.372584	0.128113	0.428775		1.11157	0.163986	0.152601	0.785194		1.2272	0.138673	0.295366	0.858009		1.16689	FUCT1	0.804618	0.725872	0.77536	0.827317
6368	Q5T4F4	ZFY27	Protrudin (Spastic paraplegia 33 protein) (Zinc finger FYVE domain-containing protein 27)			endoplasmic reticulum tubular network formation [GO:0071787]; neuron projection development [GO:0031175]; neurotrophin TRK receptor signaling pathway [GO:0048011]; positive regulation of axon extension [GO:0045773]; protein localization to plasma membrane [GO:0072659]; vesicle-mediated transport [GO:0016192]		2	0.804169	0.9822	0.913131	0.914863	0.902874	0.979117	0.871069	0.91152	0.921344	0.97288	0.893185	0.913997	0.940995	0.891295	0.947112	1.0233	0.836895	0.0332313	0.0773293		1.05353	0.670387	0.0752292	0.173674		0.997884	0.985362	-0.0030559	0.00640428		1.06038	0.619469	0.0845771	0.20798		0.9822	ZFY27	0.818742	1	0.929679	0.931443
5927	Q96MY1	NOL4L	Nucleolar protein 4-like			cytosol [GO:0005829]; nucleoplasm [GO:0005654]		3	0.835996	0.950516	0.988441	0.891131	0.912345	0.995917	0.853578	0.972521	0.919429	0.986939	0.893256	0.939786	0.954131	0.913049	0.953184	1.05209	0.5989	0.0732575	0.222645		1.06815	0.480959	0.0951134	0.317892		1.02216	0.832856	0.0316184	0.0794299		1.06709	0.462431	0.0936806	0.334953		0.995917	NOL4L	0.839423	0.954413	0.992493	0.894784
7435	P41797	HSP71	Heat shock protein SSA1	Heat shock protein 70 family				98	0.878433	0.908271	0.876522	0.994483	1.00705	0.901646	1.04598	1.07099	0.916556	0.892276	0.893352	0.935503	0.954349	1.05849	0.904416	1.04718	0.560053	0.0665132	0.251771		1.06828	0.381339	0.0952883	0.418689		1.18485	0.0136138	0.244704	1.86602		1.01238	0.623241	0.0177573	0.205344		1.07099	HSP71	0.820204	0.848065	0.81842	0.928562
1495	Q9UPR3	SMG5	Protein SMG5 (EST1-like protein B) (LPTS-RP1) (LPTS-interacting protein) (SMG-5 homolog) (hSMG-5)	3013	Gene Expression	Tanslation regulation		2	0.91026	0.876587	0.948694	0.944721	0.991267	0.878311	0.989135	0.944635	0.925175	0.965382	0.893424	0.946707	0.934789	0.966885	0.945279	1.05964	0.0880631	0.0835742	1.05521		1.0463	0.555427	0.065297	0.255373		1.08222	0.119046	0.114	0.924285		1.05804	0.186598	0.0813955	0.729093		0.991267	SMG5	0.918279	0.88431	0.957051	0.953043
1215	P35269	T2FA	General transcription factor IIF subunit 1 (General transcription factor IIF 74 kDa subunit) (Transcription initiation factor IIF subunit alpha) (TFIIF-alpha) (Transcription initiation factor RAP74)	2605	Gene Expression	Transcriptional Regulation	General transcription regulation	1	0.820083	0.967414	1.02296	0.946252	0.903663	1.00712	1.04511	1.11456	0.957738	1.0263	0.893749	0.984605	0.955391	1.07984	0.992021	1.10166	0.388143	0.139676	0.411009		1.06897	0.564173	0.0962218	0.248587		1.20821	0.149691	0.272872	0.824804		1.10996	0.350049	0.150502	0.455872		1.11456	T2FA	0.735787	0.867975	0.917809	0.848988
2616	P49746	TSP3	Thrombospondin-3	7973	Basic Signaling pathway	PI3K	Phagosome	1	0.841301	0.946292	0.787615	0.942424	1.02915	1.04072	1.24276	1.08842	0.764275	1.00568	0.893796	0.865019	1.03493	1.16559	0.88498	0.967804	0.787406	-0.0472136	0.103801		1.15791	0.116131	0.211522	0.935051		1.30409	0.100462	0.383043	0.997999		0.990136	0.95269	-0.0143014	0.0210482		1.24276	TSP3	0.676962	0.761444	0.633762	0.758332
5438	Q6T4R5	NHS	Nance-Horan syndrome protein (Congenital cataracts and dental anomalies protein)			cell differentiation [GO:0030154]; lens development in camera-type eye [GO:0002088]		1	0.854032	0.933618	0.986349	0.920988	0.918659	0.938048	0.953278	0.919363	1.00467	0.92508	0.893825	0.953668	0.928353	0.936321	0.964874	1.06695	0.365099	0.0934953	0.437589		1.03863	0.487961	0.0546814	0.311615		1.04754	0.429471	0.0670105	0.367066		1.07949	0.334043	0.110348	0.476198		1.00467	NHS	0.850064	0.929281	0.981766	0.916709
7030	Q14119	VEZF1	Vascular endothelial zinc finger 1 (Putative transcription factor DB1) (Zinc finger protein 161)			angiogenesis [GO:0001525]; cellular defense response [GO:0006968]; endothelial cell development [GO:0001885]; positive regulation of endothelial cell differentiation [GO:0045603]; positive regulation of transcription by RNA polymerase II [GO:0045944]; regulation of transcription by RNA polymerase II [GO:0006357]; transcription by RNA polymerase II [GO:0006366]		2	0.859336	0.928338	1.00099	1.13611	1.00153	1.02859	1.06697	0.948992	0.911767	0.891338	0.893837	1.06855	1.01506	1.00798	0.901553	1.19547	0.147831	0.257576	0.830235		1.13562	0.0821138	0.183476	1.08558		1.1277	0.236813	0.173386	0.625595		1.00863	0.850083	0.0124	0.0705387		1.13611	VEZF1	0.756381	0.817116	0.881066	1
4248	Q86W74	ANR46	Ankyrin repeat domain-containing protein 46 (Ankyrin repeat small protein) (ANK-S)			integral component of membrane [GO:0016021]		2	0.865702	0.922001	0.936142	0.885772	0.966012	0.973516	1.02324	1.09888	0.989344	0.968194	0.893851	0.910957	0.969764	1.06106	0.978769	1.01914	0.695029	0.0273479	0.157997		1.08493	0.116079	0.117599	0.935246		1.18707	0.0711177	0.247401	1.14802		1.095	0.105855	0.130933	0.975287		1.09888	ANR46	0.787804	0.839038	0.851907	0.806068
2690	Q02413	DSG1	Desmoglein-1 (Cadherin family member 4) (Desmosomal glycoprotein 1) (DG1) (DGI) (Pemphigus foliaceus antigen)	8735	Cell Process	EMT		7	0.946331	0.841735	1.53862	0.878881	0.899717	0.807374	0.892058	0.880149	0.908894	1.32154	0.894033	1.20875	0.853546	0.886104	1.11522	1.35202	0.445508	0.435117	0.351145		0.954714	0.620353	-0.0668593	0.207361		0.991131	0.894078	-0.0128525	0.0486246		1.2474	0.407868	0.318926	0.38948		1.53862	DSG1	0.615052	0.547071	1	0.571214
4614	Q86VE9	SERC5	Serine incorporator 5					3	0.821144	0.967414	0.980073	1.00826	1.03231	0.873645	1.01187	1.01086	1.05734	1.04224	0.894279	0.994168	0.952976	1.01137	1.04979	1.1117	0.31189	0.152765	0.505998		1.06564	0.640982	0.0917146	0.193154		1.13093	0.250533	0.177513	0.601135		1.1739	0.168702	0.231305	0.772879		1.05734	SERC5	0.77661	0.914948	0.92692	0.953582
4074	O60281	ZN292	Zinc finger protein 292			regulation of transcription by RNA polymerase II [GO:0006357]		4	0.848727	0.939955	1.04597	1.06032	1.01889	1.03979	1.07484	1.00999	1.03915	1.08816	0.894341	1.05315	1.02934	1.04242	1.06365	1.17757	0.07514	0.235808	1.12413		1.15095	0.102088	0.20282	0.991025		1.16557	0.118072	0.221037	0.927855		1.18932	0.082169	0.250133	1.08529		1.08816	ZN292	0.779963	0.863799	0.961224	0.974415
2507	P57789	KCNKA	Potassium channel subfamily K member 10 (Outward rectifying potassium channel protein TREK-2) (TREK-2 K(+) channel subunit)	6796	Metabolism	Digestive_metabolism		1	0.867824	0.920945	1.04179	1.05956	0.872884	0.900713	0.890309	0.901063	0.874415	1.01506	0.894384	1.05067	0.886798	0.895686	0.944736	1.17474	0.0306463	0.232345	1.51362		0.991518	0.823899	-0.012289	0.0841262		1.00146	0.966042	0.00209896	0.0150041		1.0563	0.571939	0.0790169	0.242651		1.05956	KCNKA	0.819043	0.869179	0.983227	1
5045	P30990	NEUT	Neurotensin/neuromedin N [Cleaved into: Large neuromedin N (NmN-125); Neuromedin N (NN) (NmN); Neurotensin (NT); Tail peptide]					1	0.928295	0.860745	0.935096	0.999842	0.943125	0.954849	0.971644	0.989078	0.939541	1.02724	0.89452	0.967469	0.948987	0.980361	0.983391	1.08155	0.259281	0.113102	0.58623		1.06089	0.253031	0.0852735	0.596826		1.09596	0.132971	0.132199	0.876244		1.09935	0.249578	0.136652	0.602793		1.02724	NEUT	0.903678	0.837919	0.910298	0.973327
2731	O14924	RGS12	Regulator of G-protein signaling 12 (RGS12)	9136	Signaling Pathway	GPCR	G-protein signaling pathway	4	0.794621	0.994874	0.974843	1.02587	1.01731	0.90818	0.969895	0.968164	1.01808	0.985065	0.894747	1.00036	0.962746	0.969029	1.00157	1.11803	0.414235	0.160964	0.382753		1.076	0.611465	0.105675	0.213628		1.08302	0.535464	0.11506	0.271269		1.11939	0.402903	0.162712	0.394799		1.02587	RGS12	0.774581	0.969784	0.950258	1
6034	Q96D53	COQ8B	Atypical kinase COQ8B, mitochondrial (EC 2.7.-.-) (AarF domain-containing protein kinase 4) (Coenzyme Q protein 8B)			cerebellar Purkinje cell layer morphogenesis [GO:0021692]; protein phosphorylation [GO:0006468]; ubiquinone biosynthetic process [GO:0006744]		2	0.82857	0.961078	0.967521	0.997546	0.944703	0.990317	1.01887	0.988207	0.999879	0.918519	0.894824	0.982533	0.96751	1.00354	0.959199	1.09802	0.325766	0.134903	0.487094		1.08123	0.408541	0.112673	0.388764		1.12149	0.251011	0.165421	0.600307		1.07194	0.494736	0.100226	0.305627		1.01887	COQ8B	0.813224	0.943277	0.949602	0.97907
4258	Q86UA1	PRP39	Pre-mRNA-processing factor 39 (PRP39 homolog)			mRNA 5'-splice site recognition [GO:0000395]		5	0.848727	0.941011	0.969613	0.942424	0.981007	1.00058	1.06347	1.03004	1.01616	1.06005	0.894869	0.956019	0.990796	1.04675	1.0381	1.06833	0.331492	0.095362	0.479527		1.1072	0.178995	0.146911	0.747159		1.16973	0.0904641	0.226175	1.04352		1.16006	0.107175	0.214201	0.969905		1.06347	PRP39	0.798071	0.884847	0.911742	0.886175
5679	Q8IVU1	IGDC3	Immunoglobulin superfamily DCC subclass member 3 (Putative neuronal cell adhesion molecule)			neuromuscular process controlling balance [GO:0050885]		3	0.85191	0.937843	1.0125	0.990655	1.03073	0.945515	1.00663	0.98995	0.913682	1.08816	0.894876	1.00158	0.988122	0.998288	1.00092	1.11923	0.137822	0.162513	0.860681		1.1042	0.263236	0.143	0.579654		1.11556	0.14196	0.157768	0.847835		1.1185	0.389365	0.161571	0.409643		1.08816	IGDC3	0.782888	0.861858	0.930465	0.910392
1918	O00754	MA2B1	Lysosomal alpha-mannosidase (Laman) (EC 3.2.1.24) (Lysosomal acid alpha-mannosidase) (Mannosidase alpha class 2B member 1) (Mannosidase alpha-B) [Cleaved into: Lysosomal alpha-mannosidase A peptide; Lysosomal alpha-mannosidase B peptide; Lysosomal alpha-mannosidase C peptide; Lysosomal alpha-mannosidase D peptide; Lysosomal alpha-mannosidase E peptide]	3938	Cellular metabolism	Lysosome		22	0.854032	0.935731	0.918361	1.09018	1.00547	0.901646	1.09933	1.09104	0.98647	1.10972	0.894881	1.00427	0.95356	1.09518	1.0481	1.12224	0.369117	0.16638	0.432836		1.06557	0.468108	0.0916272	0.329654		1.22383	0.0395441	0.291405	1.40292		1.17121	0.174011	0.228003	0.759423		1.10972	MA2B1	0.769591	0.843212	0.82756	0.982391
2500	P10620	MGST1	Microsomal glutathione S-transferase 1 (Microsomal GST-1) (EC 2.5.1.18) (Microsomal GST-I)	6621	Metabolism	AminoAcid metbolism		3	0.891164	0.898766	0.867108	0.851321	0.943914	0.92218	0.926167	0.867077	1.10427	1.24188	0.894965	0.859214	0.933047	0.896622	1.17307	0.960054	0.0551391	-0.0588127	1.25854		1.04255	0.0805059	0.060119	1.09417		1.00185	0.960692	0.00266894	0.0174157		1.31075	0.0562583	0.390391	1.24981		1.24188	MGST1	0.717595	0.723717	0.698225	0.685512
4538	O14965	AURKA	Aurora kinase A (EC 2.7.11.1) (Aurora 2) (Aurora/IPL1-related kinase 1) (ARK-1) (Aurora-related kinase 1) (hARK1) (Breast tumor-amplified kinase) (Serine/threonine-protein kinase 15) (Serine/threonine-protein kinase 6) (Serine/threonine-protein kinase aurora-A)					1	0.892224	0.89771	0.926728	0.913332	0.995213	0.915647	1.02412	1.07796	0.926133	0.974755	0.894967	0.92003	0.95543	1.05104	0.950444	1.028	0.07423	0.0398468	1.12942		1.06756	0.268726	0.0943156	0.57069		1.17439	0.0287745	0.231913	1.54099		1.06199	0.151493	0.0867668	0.819606		1.07796	AURKA	0.827694	0.832782	0.859702	0.847275
912	Q14515	SPRL1	SPARC-like protein 1 (High endothelial venule protein) (Hevin) (MAST 9)	1555	Extracellular Matrix (ECM)	ECM		12	0.878433	0.912496	0.931958	0.97611	0.962855	0.91378	1.06872	1.05095	1.1761	1.05067	0.895464	0.954034	0.938318	1.05984	1.11339	1.06541	0.170472	0.0914049	0.768346		1.04786	0.287826	0.0674406	0.540869		1.18356	0.0133849	0.243133	1.87338		1.24336	0.078587	0.314249	1.10465		1.1761	SPRL1	0.746901	0.775864	0.792412	0.829953
6444	Q5SRH9	TT39A	Tetratricopeptide repeat protein 39A (TPR repeat protein 39A) (Differentially expressed in MCF7 with estradiol protein 6) (DEME-6)					1	0.88692	0.904047	0.815856	0.931706	0.809745	1.04632	0.944532	1.02394	0.948161	0.880091	0.895483	0.873781	0.928033	0.984234	0.914126	0.975765	0.746484	-0.0353949	0.126979		1.03635	0.809486	0.0515092	0.0917908		1.09911	0.160476	0.136335	0.79459		1.02082	0.648372	0.0297267	0.188176		1.04632	TT39A	0.847656	0.864025	0.779738	0.89046
2238	Q9Y6N1	COX11	Cytochrome c oxidase assembly protein COX11, mitochondrial	5366	Metabolism	Energy metabolism		1	0.894346	0.896654	0.946602	0.999842	0.949438	1.02765	0.913923	0.920235	0.962527	0.950386	0.8955	0.973222	0.988545	0.917079	0.956457	1.08679	0.10018	0.120076	0.999221		1.1039	0.140486	0.142614	0.852367		1.0241	0.0234023	0.0343522	1.63074		1.06807	0.0101202	0.0950059	1.99481		1.02765	COX11	0.870281	0.872526	0.92113	0.972938
7017	P35527	K1C9	Keratin, type I cytoskeletal 9 (Cytokeratin-9) (CK-9) (Keratin-9) (K9)					274	1.0259	0.765694	2.19235	0.829119	0.914712	0.754172	0.828215	0.877535	0.689572	1.23438	0.895796	1.51073	0.834442	0.852875	0.961974	1.68647	0.469012	0.754008	0.328816		0.931509	0.726989	-0.102359	0.138472		0.952086	0.776595	-0.0708368	0.109805		1.07388	0.846817	0.102828	0.0722107		2.19235	K1C9	0.467945	0.349257	1	0.378187
6706	Q13322	GRB10	Growth factor receptor-bound protein 10 (GRB10 adapter protein) (Insulin receptor-binding protein Grb-IR)					1	0.810534	0.981144	0.996808	0.992187	0.904453	1.02112	0.976891	0.896706	0.937626	0.920394	0.895839	0.994497	0.962786	0.936799	0.92901	1.11013	0.36708	0.150728	0.435239		1.07473	0.583542	0.103975	0.233928		1.04572	0.706278	0.0644993	0.151024		1.03703	0.736132	0.0524537	0.133044		1.02112	GRB10	0.793771	0.960852	0.976192	0.971666
6504	Q8N3Z3	GTPB8	GTP-binding protein 8			mitochondrion [GO:0005739]		1	0.858275	0.933618	0.967521	1.06185	0.911556	0.993117	0.889435	0.928949	0.899316	0.934453	0.895947	1.01469	0.952336	0.909192	0.916884	1.13253	0.188058	0.179551	0.725709		1.06294	0.416652	0.0880582	0.380226		1.01478	0.784977	0.0211719	0.105143		1.02337	0.664469	0.0333268	0.177525		1.06185	GTPB8	0.80828	0.879234	0.911162	1
2612	P07942	LAMB1	Laminin subunit beta-1 (Laminin B1 chain) (Laminin-1 subunit beta) (Laminin-10 subunit beta) (Laminin-12 subunit beta) (Laminin-2 subunit beta) (Laminin-6 subunit beta) (Laminin-8 subunit beta)	7957	Basic Signaling pathway	PI3K	Integrin signalling pathway	8	0.859336	0.932562	0.94974	0.940127	0.990478	0.990317	1.00925	1.05182	1.07362	1.08535	0.895949	0.944934	0.990398	1.03054	1.07949	1.05467	0.315868	0.076796	0.500494		1.10542	0.123126	0.144591	0.909649		1.15022	0.0863814	0.201906	1.06358		1.20485	0.0384741	0.268859	1.41483		1.08535	LAMB1	0.791758	0.859225	0.875052	0.866196
7422	Q8N7X0	ADGB	Androglobin (Calpain-7-like protein)			calcium-dependent cysteine-type endopeptidase activity [GO:0004198]; heme binding [GO:0020037]; oxygen binding [GO:0019825]		1	0.878433	0.913552	0.965429	1.02434	0.90682	0.942715	0.863198	0.994307	0.885908	0.906335	0.895992	0.994885	0.924767	0.928752	0.896121	1.11037	0.102152	0.151044	0.990755		1.03212	0.370406	0.0456044	0.431322		1.03656	0.676965	0.0518076	0.169434		1.00014	0.995508	0.000207787	0.00195537		1.02434	ADGB	0.857559	0.891844	0.942488	1
3443	O15533	TPSN	Tapasin (TPN) (TPSN) (NGS-17) (TAP-associated protein) (TAP-binding protein)					3	0.884798	0.907215	0.918361	0.969985	0.979429	0.953915	1.00663	1.00825	1.06692	1.04505	0.896007	0.944173	0.966672	1.00744	1.05599	1.05376	0.229096	0.0755417	0.639983		1.07887	0.0531824	0.109517	1.27423		1.12436	0.010018	0.16911	1.99922		1.17855	0.00944565	0.237008	2.02477		1.06692	TPSN	0.829301	0.850312	0.860758	0.909145
3417	Q9NUM4	T106B	Transmembrane protein 106B			dendrite morphogenesis [GO:0048813]; lysosomal transport [GO:0007041]; lysosome localization [GO:0032418]; lysosome organization [GO:0007040]; positive regulation of dendrite development [GO:1900006]		5	0.922991	0.869194	0.871292	0.89649	1.01415	0.981917	1.15355	1.03265	1.14162	1.08254	0.896093	0.883891	0.998036	1.0931	1.11208	0.986383	0.721053	-0.0197796	0.142033		1.11376	0.0830093	0.155444	1.08087		1.21985	0.0967114	0.286708	1.01452		1.24103	0.0325546	0.311544	1.48739		1.15355	T106B	0.800128	0.753493	0.755311	0.777154
3513	O60462	NRP2	Neuropilin-2 (Vascular endothelial cell growth factor 165 receptor 2)					4	0.894346	0.898766	0.9989	0.89649	0.916291	0.956715	0.874567	0.921978	0.984555	0.97288	0.896556	0.947695	0.936503	0.898272	0.978718	1.05704	0.423508	0.0800289	0.373138		1.04456	0.188397	0.06289	0.724926		1.00191	0.949092	0.00275912	0.0226917		1.09164	0.00572161	0.126499	2.24248		0.9989	NRP2	0.895331	0.899755	1	0.897477
4422	Q86VQ1	GLCI1	Glucocorticoid-induced transcript 1 protein			cytoplasm [GO:0005737]		2	0.911321	0.881868	0.956016	0.898021	0.922605	0.899779	0.96902	0.979492	0.941457	0.929766	0.896594	0.927018	0.911192	0.974256	0.935611	1.03393	0.448301	0.0481422	0.34843		1.01628	0.515383	0.0232996	0.28787		1.08662	0.0381966	0.119846	1.41798		1.04352	0.132826	0.0614541	0.876717		0.979492	GLCI1	0.930401	0.900332	0.976032	0.916823
5805	P81877	SSBP2	Single-stranded DNA-binding protein 2 (Sequence-specific single-stranded-DNA-binding protein 2)			positive regulation of transcription by RNA polymerase II [GO:0045944]; regulation of transcription, DNA-templated [GO:0006355]		3	0.947392	0.84596	0.87966	0.858976	0.857099	0.91378	0.890309	0.812177	0.970189	0.931641	0.896676	0.869318	0.885439	0.851243	0.950915	0.96949	0.649912	-0.044702	0.187146		0.987469	0.864505	-0.0181925	0.0632325		0.949332	0.551484	-0.0750149	0.258467		1.06049	0.422762	0.08473	0.373904		0.970189	SSBP2	0.976502	0.871953	0.906689	0.88537
2308	O75907	DGAT1	Diacylglycerol O-acyltransferase 1 (EC 2.3.1.20) (ACAT-related gene product 1) (Acyl-CoA retinol O-fatty-acyltransferase) (ARAT) (Retinol O-fatty-acyltransferase) (EC 2.3.1.76) (Diglyceride acyltransferase)	5659	Metabolism	lipid metabolism	Digestive_metabolism	1	0.843423	0.950516	0.942418	0.99678	0.976272	1.07712	1.09233	1.03091	1.01712	0.902586	0.896969	0.969599	1.0267	1.06162	0.959852	1.08097	0.350049	0.112329	0.455872		1.14463	0.219826	0.194879	0.657922		1.18356	0.116503	0.243138	0.933662		1.07011	0.506674	0.0977528	0.295272		1.09233	DGAT1	0.772129	0.87017	0.862756	0.912523
1219	P0DPB6	RPAC2	DNA-directed RNA polymerases I and III subunit RPAC2 (RNA polymerases I and III subunit AC2) (AC19) (DNA-directed RNA polymerase I subunit D) (RNA polymerase I 16 kDa subunit) (RPA16) (RPC16) (hRPA19)	2623	Gene Expression	Transcriptional Regulation	Transcription by RNA polymerase I	2	0.847666	0.946292	0.994716	0.95008	0.999949	0.91938	1.00838	1.01086	0.966358	0.986002	0.896979	0.972398	0.959665	1.00962	0.97618	1.08408	0.298168	0.116473	0.525538		1.06989	0.428681	0.0974559	0.367866		1.12558	0.149839	0.170666	0.824375		1.0883	0.255902	0.122073	0.591926		1.01086	RPAC2	0.838556	0.936122	0.984026	0.939869
6274	Q8NFJ9	BBS1	Bardet-Biedl syndrome 1 protein (BBS2-like protein 2)					10	0.879494	0.914608	0.969613	1.00826	0.951806	0.90818	0.971644	1.00476	0.954865	0.888527	0.897051	0.988938	0.929993	0.988204	0.921696	1.10243	0.0721155	0.140691	1.14197		1.03672	0.360477	0.05203	0.443122		1.10161	0.0634994	0.139619	1.19723		1.02747	0.578842	0.0391012	0.23744		1.00826	BBS1	0.872285	0.907112	0.961666	1
3482	Q9H0X9	OSBL5	Oxysterol-binding protein-related protein 5 (ORP-5) (OSBP-related protein 5) (Oxysterol-binding protein homolog 1)					2	0.882676	0.91144	0.924637	1.01056	0.906031	0.926847	0.92879	0.99605	1.00275	1.00943	0.897058	0.967598	0.916439	0.96242	1.00609	1.07864	0.259765	0.109207	0.58542		1.02161	0.388928	0.0308379	0.410131		1.07286	0.215843	0.101465	0.665862		1.12155	0.0178468	0.16549	1.74844		1.01056	OSBL5	0.873452	0.901915	0.914974	1
4582	Q86X19	TMM17	Transmembrane protein 17			cilium assembly [GO:0060271]; non-motile cilium assembly [GO:1905515]; smoothened signaling pathway [GO:0007224]		1	0.884798	0.909327	0.95497	1.02051	1.01494	1.01645	0.983888	1.08581	0.961569	1.06754	0.897063	0.987741	1.0157	1.03485	1.01456	1.10108	0.122204	0.138924	0.912916		1.13225	0.0105583	0.179191	1.9764		1.1536	0.119352	0.206138	0.92317		1.13098	0.163336	0.177569	0.786918		1.08581	TMM17	0.814876	0.837466	0.879502	0.939866
3959	Q8N8R7	AL14E	ARL14 effector protein (ARF7 effector protein)			cytosol [GO:0005829]; focal adhesion [GO:0005925]; intracellular membrane-bounded organelle [GO:0043231]; nucleolus [GO:0005730]; nucleoplasm [GO:0005654]; plasma membrane [GO:0005886]		1	0.904955	0.889261	0.889074	0.934768	0.928919	0.953915	0.89818	0.883635	0.81312	0.84635	0.897108	0.911921	0.941417	0.890907	0.829735	1.01651	0.602199	0.023627	0.22026		1.04939	0.095333	0.0695519	1.02076		0.993088	0.620813	-0.0100062	0.207039		0.924899	0.0669941	-0.112632	1.17396		0.953915	AL14E	0.948675	0.932222	0.932026	0.979928
1928	P38571	LICH	Lysosomal acid lipase/cholesteryl ester hydrolase (Acid cholesteryl ester hydrolase) (LAL) (EC 3.1.1.13) (Cholesteryl esterase) (Lipase A) (Sterol esterase)	3949	Cellular metabolism	Lysosome	lipid metabolism	9	0.927234	0.867082	0.926728	0.951611	1.02047	1.06219	1.04598	1.03614	0.985513	1.02162	0.897158	0.93917	1.04133	1.04106	1.00357	1.04683	0.325867	0.0660235	0.48696		1.1607	0.0588249	0.21499	1.23044		1.1604	0.0420456	0.214617	1.37628		1.1186	0.0936579	0.1617	1.02846		1.06219	LICH	0.872948	0.816317	0.872472	0.895898
5412	Q9BVC3	DCC1	Sister chromatid cohesion protein DCC1 (Defective in sister chromatid cohesion protein 1 homolog)			DNA duplex unwinding [GO:0032508]; DNA replication [GO:0006260]; maintenance of mitotic sister chromatid cohesion [GO:0034088]; positive regulation of DNA-directed DNA polymerase activity [GO:1900264]; post-translational protein acetylation [GO:0034421]; regulation of DNA replication [GO:0006275]		2	0.932539	0.861801	1.01564	0.969219	0.889457	0.833509	0.944532	1.09278	0.933795	1.14253	0.89717	0.992428	0.861483	1.01866	1.03816	1.10618	0.153163	0.14558	0.814847		0.960223	0.511666	-0.0585591	0.291013		1.13541	0.277194	0.183213	0.557217		1.15715	0.329108	0.210575	0.482661		1.14253	DCC1	0.816209	0.754295	0.88894	0.848313
1958	Q9Y6B7	AP4B1	AP-4 complex subunit beta-1 (AP-4 adaptor complex subunit beta) (Adaptor-related protein complex 4 subunit beta-1) (Beta subunit of AP-4) (Beta4-adaptin)	4015	Cellular metabolism	Lysosome		3	0.823265	0.971639	0.953924	1.01822	0.925762	1.01459	0.973393	0.922849	0.907936	0.89415	0.897452	0.98607	0.970173	0.948121	0.901043	1.09874	0.387417	0.135855	0.411821		1.08103	0.488848	0.112408	0.310826		1.05646	0.584234	0.0792365	0.233413		1.004	0.96594	0.00576103	0.0150498		1.01822	AP4B1	0.808537	0.954256	0.936858	1
5609	Q9UGC7	RF1ML	Peptide chain release factor 1-like, mitochondrial (Mitochondrial translational release factor 1-like) (mtRF1a)					3	0.827509	0.967414	0.958108	1.01439	0.983375	0.875511	0.943658	0.986464	0.993175	0.964445	0.897462	0.986248	0.929443	0.965061	0.97881	1.09893	0.360132	0.1361	0.443539		1.03564	0.751976	0.0505163	0.123796		1.07532	0.453003	0.10477	0.343899		1.09064	0.372702	0.125178	0.428638		1.01439	RF1ML	0.815771	0.953692	0.944517	1
4902	Q9NZV8	KCND2	Potassium voltage-gated channel subfamily D member 2 (Voltage-gated potassium channel subunit Kv4.2)					3	0.883737	0.91144	0.995762	0.957736	0.928129	0.896046	0.94978	0.935049	0.958696	0.920394	0.897588	0.976749	0.912087	0.942415	0.939545	1.08819	0.078101	0.121934	1.10734		1.01615	0.564537	0.0231183	0.248308		1.04994	0.103762	0.0703079	0.983962		1.04674	0.217861	0.065908	0.66182		0.995762	KCND2	0.887498	0.915318	1	0.961811
2842	Q9H1X3	DJC25	DnaJ homolog subfamily C member 25	9977	Cell Stress response	Heat Shock Proteins		3	0.919808	0.875531	1.13383	1.00444	0.981007	1.15179	1.04161	1.00999	1.01903	1.0891	0.89767	1.06913	1.0664	1.0258	1.05407	1.19101	0.128981	0.252185	0.889476		1.18796	0.195919	0.248492	0.707923		1.14274	0.0422392	0.192494	1.37428		1.17423	0.0635908	0.231711	1.19661		1.15179	DJC25	0.798589	0.760147	0.984405	0.872064
1813	Q9H201	EPN3	Epsin-3 (EPS-15-interacting protein 3)	3603	Cellular metabolism	Endocytosis		2	0.950574	0.844903	0.999946	0.930941	1.09623	0.800841	0.816846	0.997792	1.09948	0.739502	0.897739	0.965443	0.948538	0.907319	0.919493	1.07542	0.395591	0.104896	0.402753		1.05659	0.776787	0.079409	0.109698		1.01067	0.935478	0.0153141	0.0289666		1.02423	0.918274	0.034542	0.0370279		1.09948	EPN3	0.864564	0.768455	0.909469	0.846707
6520	Q9P0V9	44084	Septin-10			cellular protein localization [GO:0034613]; cytoskeleton-dependent cytokinesis [GO:0061640]		11	0.866763	0.929394	1.00413	1.07257	0.976272	0.942715	1.07922	0.986464	0.940499	0.89415	0.898078	1.03835	0.959493	1.03284	0.917325	1.15619	0.0941641	0.209381	1.02611		1.06839	0.226008	0.0954318	0.645876		1.15006	0.137692	0.201704	0.861091		1.02143	0.670211	0.0305913	0.173788		1.07922	44084	0.803141	0.861175	0.930426	0.993844
2530	Q9BQS7	HEPH	Hephaestin (EC 1.-.-.-)	7205	Metabolism	Digestive_metabolism		1	0.91026	0.886092	0.970659	0.885006	0.846839	0.966983	0.840459	0.955964	0.918471	0.907272	0.898176	0.927833	0.906911	0.898211	0.912871	1.03302	0.573709	0.046866	0.241308		1.00972	0.899711	0.0139623	0.0458969		1.00004	0.999579	5.6465e-05	0.000183005		1.01636	0.384857	0.0234133	0.4147		0.970659	HEPH	0.937775	0.912877	1	0.911758
5204	Q7Z3E2	CC186	Coiled-coil domain-containing protein 186 (CTCL tumor antigen HD-CL-01/L14-2)			insulin secretion involved in cellular response to glucose stimulus [GO:0035773]; response to bacterium [GO:0009617]; vesicle cytoskeletal trafficking [GO:0099518]		2	0.838118	0.958965	1.00308	1.01362	1.00468	1.00245	0.986512	1.00912	0.963485	1.04505	0.898542	1.00835	1.00357	0.997816	1.00427	1.12221	0.211926	0.166344	0.673815		1.11688	0.224367	0.15948	0.649041		1.11048	0.247683	0.151189	0.606103		1.11766	0.284041	0.160486	0.54662		1.04505	CC186	0.801989	0.917627	0.959844	0.969928
5344	Q9BTC0	DIDO1	Death-inducer obliterator 1 (DIO-1) (hDido1) (Death-associated transcription factor 1) (DATF-1)					1	0.861458	0.935731	1.05434	0.930175	0.950228	0.941781	0.912174	0.968164	0.931879	1.03099	0.898594	0.992256	0.946004	0.940169	0.981435	1.10423	0.324737	0.143042	0.488468		1.05276	0.33229	0.0741771	0.478482		1.04627	0.46568	0.0652496	0.331912		1.09219	0.31281	0.127223	0.504719		1.05434	DIDO1	0.817062	0.887506	1	0.882237
6831	Q6Y7W6	GGYF2	GRB10-interacting GYF protein 2 (PERQ amino acid-rich with GYF domain-containing protein 2) (Trinucleotide repeat-containing gene 15 protein)			adult locomotory behavior [GO:0008344]; cellular protein metabolic process [GO:0044267]; feeding behavior [GO:0007631]; homeostasis of number of cells within a tissue [GO:0048873]; insulin-like growth factor receptor signaling pathway [GO:0048009]; mitotic G1 DNA damage checkpoint [GO:0031571]; mRNA destabilization [GO:0061157]; multicellular organism growth [GO:0035264]; musculoskeletal movement…		12	0.882676	0.914608	0.880706	0.928644	0.909188	0.91098	1.36345	0.962064	0.941457	0.879154	0.898642	0.904675	0.910084	1.16276	0.910305	1.00671	0.85348	0.00965267	0.0688069		1.01273	0.548548	0.0182528	0.260785		1.2939	0.319919	0.371731	0.494959		1.01298	0.770676	0.0186039	0.113128		1.36345	GGYF2	0.647384	0.670804	0.645939	0.681098
3044	O00161	SNP23	Synaptosomal-associated protein 23 (SNAP-23) (Vesicle-membrane fusion protein SNAP-23)	11215	Signaling Pathway	Alpha adrenergic pathway	5HT1-4 type receptor pathway	3	0.906016	0.891373	0.854557	1.00979	0.913134	0.901646	1.08271	1.01086	1.11002	0.984128	0.898695	0.932176	0.90739	1.04679	1.04707	1.03726	0.709438	0.0527709	0.149085		1.00968	0.448744	0.0138917	0.348001		1.16479	0.0561755	0.220068	1.25045		1.1651	0.144016	0.220459	0.841588		1.11002	SNP23	0.816217	0.803025	0.769858	0.90971
4315	Q8N668	COMD1	COMM domain-containing protein 1 (Protein Murr1)					7	0.913443	0.88398	0.975889	0.966923	0.946282	0.901646	0.989135	1.02219	1.05255	0.971943	0.898711	0.971406	0.923964	1.00566	1.01225	1.08089	0.0420584	0.112216	1.37615		1.0281	0.444684	0.0399783	0.351949		1.11901	0.0402825	0.162219	1.39488		1.12633	0.118084	0.171634	0.927809		1.05255	COMD1	0.867834	0.839843	0.927163	0.918644
6855	Q8IWE2	NXP20	Protein NOXP20 (Nervous system overexpressed protein 20) (Protein FAM114A1)			cytosol [GO:0005829]; Golgi apparatus [GO:0005794]; nucleoplasm [GO:0005654]		1	0.946331	0.85124	0.752052	0.869694	0.821584	0.793374	0.735511	0.809563	0.915598	0.844475	0.898785	0.810873	0.807479	0.772537	0.880036	0.902188	0.365044	-0.148501	0.437655		0.898411	0.206956	-0.154552	0.684123		0.859534	0.171167	-0.218373	0.766581		0.97914	0.782075	-0.0304135	0.106752		0.946331	NXP20	1	0.899517	0.794703	0.919017
2288	Q9H8P0	PORED	Polyprenol reductase (EC 1.3.1.94) (3-oxo-5-alpha-steroid 4-dehydrogenase 3) (EC 1.3.1.22) (Steroid 5-alpha-reductase 2-like) (Steroid 5-alpha-reductase 3) (S5AR 3) (SR type 3)	5578	Metabolism	lipid metabolism		2	0.813717	0.984312	0.859786	0.967688	0.946282	1.07619	0.850954	1.13112	0.93571	0.767619	0.899015	0.913737	1.01123	0.991038	0.851665	1.01638	0.897397	0.0234346	0.0470152		1.12483	0.405089	0.169701	0.392449		1.10236	0.631219	0.140595	0.19982		0.947331	0.730726	-0.078059	0.136246		1.13112	PORED	0.719389	0.870209	0.760118	0.855512
1776	Q9UIV1	CNOT7	CCR4-NOT transcription complex subunit 7 (EC 3.1.13.4) (BTG1-binding factor 1) (CCR4-associated factor 1) (CAF-1) (Caf1a)	3501	Cellular metabolism	Folding, sorting and degradation		2	0.829631	0.968471	0.999946	0.907973	0.985743	0.906313	0.997881	1.00389	0.959654	1.01506	0.899051	0.95396	0.946028	1.00089	0.987356	1.06107	0.577407	0.085526	0.238518		1.05225	0.616429	0.0734802	0.210117		1.11327	0.280394	0.154805	0.552232		1.09822	0.358876	0.135167	0.445056		1.01506	CNOT7	0.817324	0.954104	0.985113	0.894504
4011	Q4G0I0	CSMT1	Protein CCSMST1			integral component of membrane [GO:0016021]		1	0.864641	0.933618	0.849327	0.972282	0.913134	0.98845	0.925292	0.974264	1.01712	1.02162	0.89913	0.910804	0.950792	0.949778	1.01937	1.01298	0.883684	0.018612	0.053703		1.05746	0.418169	0.0806011	0.378648		1.05633	0.353804	0.0790612	0.451237		1.13373	0.0736172	0.181074	1.13302		1.02162	CSMT1	0.846344	0.913862	0.831354	0.951708
1674	Q9NZ43	USE1	Vesicle transport protein USE1 (Putative MAPK-activating protein PM26) (USE1-like protein) (p31)	3291	Cellular metabolism	Folding, sorting and degradation		4	0.877372	0.920945	0.854557	0.937065	0.924183	0.942715	0.955027	0.88712	0.966358	0.859471	0.899158	0.895811	0.933449	0.921074	0.912915	0.996277	0.949331	-0.00538081	0.0225822		1.03814	0.284501	0.0539961	0.545916		1.02437	0.641415	0.0347418	0.192861		1.0153	0.833799	0.021905	0.0789384		0.966358	USE1	0.907916	0.953006	0.884306	0.969687
4122	Q6UXK5	LRRN1	Leucine-rich repeat neuronal protein 1 (Neuronal leucine-rich repeat protein 1) (NLRR-1)			positive regulation of synapse assembly [GO:0051965]		1	0.924052	0.874475	0.767741	0.851321	0.928129	0.744838	0.773117	0.822634	0.99509	1.06192	0.899263	0.809531	0.836484	0.797876	1.02851	0.900216	0.20605	-0.151658	0.686026		0.930188	0.576432	-0.104406	0.239252		0.887255	0.101544	-0.17258	0.993346		1.14372	0.0898805	0.193734	1.04633		1.06192	LRRN1	0.87017	0.823484	0.722974	0.80168
5912	Q56P03	EAPP	E2F-associated phosphoprotein (EAPP)			negative regulation of transcription elongation from RNA polymerase II promoter [GO:0034244]; positive regulation of cell population proliferation [GO:0008284]; positive regulation of transcription elongation from RNA polymerase II promoter [GO:0032968]		1	0.819022	0.980088	0.927774	1.04118	0.951017	1.03512	0.963773	1.04311	1.00275	0.951323	0.899555	0.984479	0.993068	1.00344	0.977038	1.09441	0.479435	0.130149	0.319271		1.10396	0.411534	0.142681	0.385594		1.11549	0.366721	0.157671	0.435664		1.08613	0.45614	0.119203	0.340902		1.04311	EAPP	0.785175	0.939585	0.889434	0.998156
687	P55210	CASP7	Caspase-7 (CASP-7) (EC 3.4.22.60) (Apoptotic protease Mch-3) (CMH-1) (ICE-like apoptotic protease 3) (ICE-LAP3) [Cleaved into: Caspase-7 subunit p20; Caspase-7 subunit p11]	674	Cell Death	Apoptosis	FAS signaling pathway	1	0.884798	0.914608	1.12755	0.900317	0.898928	1.16766	1.00575	1.04136	0.951992	1.00475	0.899703	1.01394	1.03329	1.02356	0.97837	1.12697	0.423857	0.172446	0.37278		1.14848	0.42723	0.19973	0.369338		1.13766	0.0333993	0.186072	1.47626		1.08744	0.121814	0.120931	0.914302		1.16766	CASP7	0.757754	0.783283	0.965654	0.771045
921	Q96CW9	NTNG2	Netrin-G2 (Laminet-2)	1579	Extracellular Matrix (ECM)	ECM	Axon guidance	3	0.899651	0.899822	1.03551	0.967688	0.929708	0.895112	0.858825	0.857492	0.864838	0.770431	0.899736	1.0016	0.91241	0.858158	0.817634	1.11321	0.0952555	0.15473	1.02111		1.01409	0.539996	0.0201798	0.267609		0.953788	0.000261258	-0.0682588	3.58293		0.908749	0.224107	-0.138046	0.649545		1.03551	NTNG2	0.8688	0.868966	1	0.934505
4652	Q92917	GPKOW	G-patch domain and KOW motifs-containing protein (G-patch domain-containing protein 5) (Protein MOS2 homolog) (Protein T54)					1	0.911321	0.888205	1.03237	0.908739	0.871305	0.951115	0.911299	1.02306	0.953907	0.924143	0.899763	0.970555	0.91121	0.967182	0.939025	1.07868	0.377221	0.109265	0.423405		1.01272	0.80876	0.0182391	0.0921804		1.07493	0.358881	0.104242	0.44505		1.04364	0.172587	0.0616189	0.762993		1.03237	GPKOW	0.882745	0.860354	1	0.880244
3910	Q7L1T6	NB5R4	Cytochrome b5 reductase 4 (EC 1.6.2.2) (Flavohemoprotein b5/b5R) (b5+b5R) (N-terminal cytochrome b5 and cytochrome b5 oxidoreductase domain-containing protein) (cb5/cb5R)					1	0.919808	0.879756	1.10768	1.1231	1.10413	1.02019	1.08884	1.02568	1.00946	1.07036	0.899782	1.11539	1.06216	1.05726	1.03991	1.23962	0.00976087	0.309902	2.01051		1.18046	0.0731389	0.239348	1.13585		1.17502	0.0520244	0.232679	1.28379		1.15573	0.0614753	0.208806	1.2113		1.1231	NB5R4	0.81899	0.783328	0.986271	1
2885	Q92831	KAT2B	Histone acetyltransferase KAT2B (EC 2.3.1.48) (Histone acetyltransferase PCAF) (Histone acetylase PCAF) (Lysine acetyltransferase 2B) (P300/CBP-associated factor) (P/CAF) (Spermidine acetyltransferase KAT2B) (EC 2.3.1.57)	10141	Cell Death	p53	Chromatin modification	1	0.807352	0.992761	0.883844	0.904145	0.981797	0.912847	0.786236	1.05356	0.895485	0.888527	0.900057	0.893995	0.947322	0.9199	0.892006	0.993265	0.954085	-0.0097497	0.020413		1.05251	0.679877	0.0738385	0.16757		1.02205	0.91406	0.0314614	0.0390253		0.991055	0.938752	-0.0129624	0.0274491		1.05356	KAT2B	0.766305	0.942288	0.838908	0.858178
2608	P08572	CO4A2	Collagen alpha-2(IV) chain [Cleaved into: Canstatin]	7940	Basic Signaling pathway	PI3K	Integrin signalling pathway	1	0.835996	0.964246	1.07316	0.894193	0.962066	0.909113	1.03986	1.01609	1.11385	1.18564	0.900121	0.983678	0.935589	1.02798	1.14974	1.09283	0.52711	0.128068	0.278099		1.0394	0.660025	0.0557565	0.180439		1.14204	0.188991	0.191616	0.723559		1.27732	0.0768148	0.353122	1.11455		1.18564	CO4A2	0.705102	0.813271	0.905135	0.754186
3431	Q9UKU9	ANGL2	Angiopoietin-related protein 2 (Angiopoietin-like protein 2)			multicellular organism development [GO:0007275]		8	0.894346	0.906159	0.964383	0.99678	1.00705	1.02019	1.03636	1.00476	1.06596	1.10972	0.900253	0.980582	1.01362	1.02056	1.08784	1.08923	0.0431116	0.123308	1.36541		1.12593	0.00601495	0.171113	2.22077		1.13364	0.0190936	0.180964	1.71911		1.20837	0.0142827	0.273067	1.84519		1.10972	ANGL2	0.80592	0.816565	0.869032	0.898226
4217	Q9HCN8	SDF2L	Stromal cell-derived factor 2-like protein 1 (SDF2-like protein 1) (PWP1-interacting protein 8)			ER-associated misfolded protein catabolic process [GO:0071712]; protein O-linked mannosylation [GO:0035269]; regulation of apoptotic process [GO:0042981]		3	0.909199	0.891373	0.913131	1.01362	0.97864	0.976316	1.03286	1.01609	0.988386	0.9457	0.900286	0.963377	0.977478	1.02448	0.967043	1.07008	0.341827	0.0977168	0.466194		1.08574	0.0132889	0.118681	1.87651		1.13795	0.0095705	0.186434	2.01907		1.07415	0.102005	0.103196	0.991379		1.03286	SDF2L	0.88027	0.863011	0.884077	0.981371
1116	Q07864	DPOE1	DNA polymerase epsilon catalytic subunit A (EC 2.7.7.7) (3'-5' exodeoxyribonuclease) (EC 3.1.11.-) (DNA polymerase II subunit A)	2351	Gene Expression	DNA replication and Repair	NucleotideMetabolism	2	0.959062	0.841735	0.877568	0.867398	0.916291	0.907246	0.893808	0.915006	0.876331	0.940076	0.900398	0.872483	0.911769	0.904407	0.908203	0.968996	0.682157	-0.0454367	0.166116		1.01263	0.864611	0.0181043	0.0631792		1.00445	0.952506	0.00640858	0.0211323		1.00867	0.917616	0.0124519	0.0373391		0.959062	DPOE1	1	0.877665	0.915028	0.904423
2997	O14492	SH2B2	SH2B adapter protein 2 (Adapter protein with pleckstrin homology and Src homology 2 domains) (SH2 and PH domain-containing adapter protein APS)	10739	Development	Nervous system		2	0.967549	0.833286	0.917315	0.881944	0.888668	0.952982	0.820344	0.79562	0.905063	0.857597	0.900417	0.899629	0.920825	0.807982	0.88133	0.999125	0.991971	-0.00126357	0.00350095		1.02266	0.809682	0.0323329	0.0916857		0.897341	0.308394	-0.156271	0.510895		0.978801	0.81376	-0.0309121	0.0895038		0.967549	SH2B2	1	0.861234	0.948081	0.911524
1335	O60828	PQBP1	Polyglutamine-binding protein 1 (PQBP-1) (38 kDa nuclear protein containing a WW domain) (Npw38) (Polyglutamine tract-binding protein 1)	2766	Gene Expression	Transcriptional Regulation		1	0.849788	0.951572	0.937188	1.05496	0.898928	0.869911	0.927916	0.998664	0.85526	0.944762	0.90068	0.996076	0.884419	0.96329	0.900011	1.10592	0.345065	0.145241	0.462098		0.981946	0.78768	-0.0262842	0.10365		1.06951	0.418751	0.0969549	0.378044		0.999257	0.993021	-0.00107182	0.00304161		1.05496	PQBP1	0.805514	0.901995	0.88836	1
5300	Q8N4P2	TT30B	Tetratricopeptide repeat protein 30B (TPR repeat protein 30B)					2	0.893285	0.908271	0.938234	0.937831	0.89656	0.885778	0.955027	0.957706	0.915598	0.990688	0.900778	0.938032	0.891169	0.956367	0.953143	1.04136	0.0381789	0.0584658	1.41818		0.989333	0.4072	-0.0154723	0.390192		1.06171	0.0182382	0.0863922	1.73902		1.05813	0.304802	0.0815208	0.515982		0.990688	TT30B	0.901681	0.916808	0.947053	0.946646
6001	Q70CQ4	UBP31	Ubiquitin carboxyl-terminal hydrolase 31 (EC 3.4.19.12) (Deubiquitinating enzyme 31) (Ubiquitin thioesterase 31) (Ubiquitin-specific-processing protease 31)			protein deubiquitination [GO:0016579]; ubiquitin-dependent protein catabolic process [GO:0006511]		4	0.830692	0.971639	0.885936	1.05267	0.996792	1.07619	0.914797	0.985592	0.902189	1.12003	0.901165	0.969301	1.03649	0.950195	1.01111	1.07561	0.596221	0.105154	0.224592		1.15017	0.236291	0.201843	0.626554		1.05441	0.597563	0.0764315	0.223616		1.122	0.485971	0.166077	0.313389		1.12003	UBP31	0.741669	0.867511	0.790992	0.939855
3987	Q8TCF1	ZFAN1	AN1-type zinc finger protein 1 (Zinc finger AN1-type-containing protein 1)			cellular response to arsenite ion [GO:1903843]; positive regulation of intracellular protein transport [GO:0090316]; stress granule disassembly [GO:0035617]		2	0.855093	0.947348	0.948694	1.01439	0.992057	0.975383	1.01187	1.03004	1.06309	1.11253	0.90122	0.981541	0.98372	1.02095	1.08781	1.08912	0.291849	0.123169	0.534842		1.09154	0.220477	0.126368	0.656637		1.13286	0.125741	0.179967	0.900523		1.20704	0.0704553	0.271476	1.15209		1.11253	ZFAN1	0.7686	0.851524	0.852733	0.911783
2810	O43819	SCO2	Protein SCO2 homolog, mitochondrial	9696	Metabolism	Carbohydrate metabolism		5	0.869945	0.932562	0.931958	0.945486	0.948649	0.953915	1.05735	0.993435	1.04585	1.04974	0.901254	0.938722	0.951282	1.02539	1.04779	1.04157	0.36263	0.0587652	0.440536		1.05551	0.252318	0.0779401	0.598051		1.13774	0.109044	0.186172	0.962397		1.1626	0.0428959	0.217349	1.36758		1.05735	SCO2	0.822759	0.881979	0.881408	0.894202
1171	Q9H9Q4	NHEJ1	Non-homologous end-joining factor 1 (Protein cernunnos) (XRCC4-like factor)	2479	Gene Expression	DNA replication and Repair		1	0.87525	0.927281	1.00831	0.898021	0.99837	0.995917	0.941034	0.864463	1.0085	0.963508	0.901266	0.953167	0.997144	0.902749	0.986003	1.05759	0.484317	0.0807771	0.31487		1.10638	0.0665126	0.145849	1.1771		1.00165	0.977352	0.00237184	0.00994884		1.09402	0.132717	0.12964	0.877074		1.0085	NHEJ1	0.867874	0.919467	0.999817	0.890453
3937	P30047	GFRP	GTP cyclohydrolase 1 feedback regulatory protein (GFRP) (GTP cyclohydrolase I feedback regulatory protein) (p35)					1	0.889042	0.913552	0.988441	0.935534	0.984954	1.02485	0.996132	1.17208	1.0765	1.00568	0.901297	0.961987	1.0049	1.08411	1.04109	1.06734	0.172824	0.0940157	0.762396		1.11495	0.0474607	0.156982	1.32367		1.20283	0.175819	0.266431	0.754935		1.1551	0.0649173	0.208022	1.18764		1.17208	GFRP	0.758517	0.779428	0.843322	0.798183
7148	Q8N8R3	MCATL	Mitochondrial basic amino acids transporter (Carnitine/acylcarnitine translocase-like) (CACT-like) (Mitochondrial carnitine/acylcarnitine carrier protein CACL) (Mitochondrial ornithine transporter 3) (Solute carrier family 25 member 29)					1	0.894346	0.908271	1.01354	0.99678	0.966801	0.899779	0.854452	0.843549	0.917513	0.879154	0.901309	1.00516	0.93329	0.849	0.898334	1.11522	0.01083	0.157335	1.96537		1.03548	0.448738	0.0503045	0.348007		0.941964	0.0274096	-0.0862562	1.5621		0.996699	0.897443	-0.00477	0.0469933		1.01354	MCATL	0.882395	0.896134	1	0.98346
3437	Q92791	SC65	Endoplasmic reticulum protein SC65 (Leprecan-like protein 4) (Nucleolar autoantigen No55) (Prolyl 3-hydroxylase family member 4) (Synaptonemal complex protein SC65)			bone remodeling [GO:0046849]; collagen biosynthetic process [GO:0032964]; collagen fibril organization [GO:0030199]; peptidyl-lysine hydroxylation [GO:0017185]; synaptonemal complex assembly [GO:0007130]		4	0.900712	0.901934	0.933004	1.0496	0.989689	0.978183	1.08709	1.04224	1.06405	1.08535	0.901323	0.991305	0.983936	1.06466	1.0747	1.09983	0.262726	0.137284	0.580498		1.09166	0.00486821	0.12652	2.31263		1.18122	0.0183466	0.240278	1.73644		1.19236	0.00376602	0.253817	2.42412		1.08709	SC65	0.828555	0.82968	0.858261	0.965521
6201	P0CG39	POTEJ	POTE ankyrin domain family member J			retina homeostasis [GO:0001895]		169	0.728844	1.07408	1.06166	1.11085	1.05441	0.918447	0.953278	1.06751	0.922302	1.18658	0.901464	1.08625	0.986426	1.01039	1.05444	1.20499	0.40031	0.269021	0.397604		1.09425	0.691923	0.129941	0.159942		1.12084	0.609934	0.164574	0.214717		1.1697	0.554515	0.226134	0.256087		1.18658	POTEJ	0.614241	0.905195	0.894724	0.936181
5823	Q9Y5U9	IR3IP	Immediate early response 3-interacting protein 1			endoplasmic reticulum to Golgi vesicle-mediated transport [GO:0006888]; regulation of fibroblast apoptotic process [GO:2000269]		3	0.769159	1.03395	0.877568	1.00673	0.982586	1.06872	1.01975	1.02394	1.01041	1.05911	0.901555	0.94215	1.02565	1.02184	1.03476	1.04503	0.808731	0.063542	0.0921959		1.13765	0.46679	0.186056	0.330878		1.13342	0.459546	0.180683	0.337671		1.14775	0.426701	0.198811	0.369877		1.06872	IR3IP	0.7197	0.967465	0.821138	0.941997
4867	Q15818	NPTX1	Neuronal pentraxin-1 (NP1) (Neuronal pentraxin I) (NP-I)			axonogenesis involved in innervation [GO:0060385]; central nervous system development [GO:0007417]; chemical synaptic transmission [GO:0007268]; regulation of postsynaptic neurotransmitter receptor activity [GO:0098962]		5	0.842362	0.961078	0.95497	1.00673	0.950228	1.01272	0.956776	0.969907	1.08799	0.992563	0.90172	0.980851	0.981473	0.963342	1.04028	1.08776	0.346182	0.121355	0.460695		1.08845	0.35649	0.12227	0.447952		1.06834	0.410585	0.0953683	0.386597		1.15366	0.210472	0.206217	0.676805		1.08799	NPTX1	0.774236	0.883351	0.877737	0.925314
4154	Q96JI7	SPTCS	Spatacsin (Colorectal carcinoma-associated protein) (Spastic paraplegia 11 protein)			axo-dendritic transport [GO:0008088]; axon extension [GO:0048675]; chemical synaptic transmission [GO:0007268]; phagosome-lysosome fusion involved in apoptotic cell clearance [GO:0090389]; synaptic vesicle transport [GO:0048489]; walking behavior [GO:0090659]		4	0.891164	0.912496	0.880706	0.973813	0.942335	0.972583	0.990885	0.922849	0.953907	0.997249	0.90183	0.927259	0.957459	0.956867	0.975578	1.0282	0.647646	0.040118	0.188662		1.06169	0.0951414	0.086356	1.02163		1.06103	0.262625	0.0854633	0.580664		1.08178	0.0926052	0.113403	1.03336		0.997249	SPTCS	0.893622	0.915013	0.883135	0.976499
4287	Q8WZA1	PMGT1	Protein O-linked-mannose beta-1,2-N-acetylglucosaminyltransferase 1 (POMGnT1) (EC 2.4.1.-) (UDP-GlcNAc:alpha-D-mannoside beta-1,2-N-acetylglucosaminyltransferase I.2) (GnT I.2)					1	0.820083	0.984312	0.938234	0.979172	0.903663	0.874578	0.929665	1.04834	1.22207	1.11628	0.902198	0.958703	0.889121	0.989	1.16918	1.06263	0.573061	0.0876405	0.241799		0.985505	0.889793	-0.0210642	0.050711		1.09621	0.481826	0.132528	0.31711		1.29592	0.111841	0.373979	0.951398		1.22207	PMGT1	0.671058	0.805444	0.767739	0.801238
5809	Q4KWH8	PLCH1	1-phosphatidylinositol 4,5-bisphosphate phosphodiesterase eta-1 (EC 3.1.4.11) (Phosphoinositide phospholipase C-eta-1) (Phospholipase C-eta-1) (PLC-eta-1) (Phospholipase C-like protein 3) (PLC-L3)					8	0.835996	0.968471	1.06584	1.0075	1.06072	0.917513	1.03111	1.03701	0.959654	0.978504	0.902233	1.03667	0.989116	1.03406	0.969079	1.149	0.204362	0.200384	0.689599		1.0963	0.467059	0.13264	0.330628		1.14611	0.185109	0.196748	0.732572		1.07409	0.422988	0.103113	0.373672		1.06584	PLCH1	0.784353	0.908643	1	0.94526
4576	Q8NI22	MCFD2	Multiple coagulation factor deficiency protein 2 (Neural stem cell-derived neuronal survival protein)					3	0.867824	0.936787	0.994716	1.03506	0.94786	0.920314	1.02674	1.03091	0.988386	0.971006	0.902305	1.01489	0.934087	1.02882	0.979696	1.12477	0.106221	0.169633	0.973788		1.03522	0.48221	0.0499412	0.316764		1.14022	0.0671292	0.18931	1.17309		1.08577	0.161482	0.118719	0.791875		1.03506	MCFD2	0.838429	0.905056	0.961024	1
1440	Q04637	IF4G1	Eukaryotic translation initiation factor 4 gamma 1 (eIF-4-gamma 1) (eIF-4G 1) (eIF-4G1) (p220)	2926	Gene Expression	Tanslation regulation		79	0.878433	0.926225	0.888028	0.939362	0.930497	0.902579	0.956776	0.946378	0.932837	0.918519	0.902329	0.913695	0.916538	0.951577	0.925678	1.0126	0.77662	0.0180587	0.109791		1.01575	0.65874	0.0225414	0.181286		1.05458	0.18164	0.0766671	0.74079		1.02588	0.448084	0.036857	0.348641		0.956776	IF4G1	0.918117	0.968069	0.928145	0.981799
3460	Q9BT73	PSMG3	Proteasome assembly chaperone 3 (PAC-3) (hPAC3)					2	0.882676	0.922001	0.982165	0.938596	0.971537	0.959516	0.98039	1.01696	1.01041	1.05536	0.902339	0.960381	0.965526	0.998677	1.03289	1.06432	0.186547	0.0899374	0.729212		1.07003	0.0915674	0.0976465	1.03826		1.10677	0.0696669	0.146349	1.15697		1.14468	0.0485396	0.194941	1.3139		1.05536	PSMG3	0.836375	0.873637	0.930645	0.889362
2136	P29401	TKT	Transketolase (TK) (EC 2.2.1.1)	4886	Metabolism	Carbohydrate metabolism		136	0.893285	0.91144	0.888028	0.898021	0.950228	0.920314	1.07309	1.02219	1.22878	1.09191	0.902362	0.893024	0.935271	1.04764	1.16035	0.989651	0.462574	-0.0150078	0.334819		1.03647	0.200721	0.0516768	0.697406		1.161	0.0328951	0.215369	1.48287		1.2859	0.0647267	0.362776	1.18892		1.22878	TKT	0.72697	0.741745	0.722691	0.730824
7224	Q8IVW6	ARI3B	AT-rich interactive domain-containing protein 3B (ARID domain-containing protein 3B) (Bright and dead ringer protein) (Bright-like protein)			nucleoplasm [GO:0005654]; nucleus [GO:0005634]		3	0.846605	0.958965	0.856649	0.906442	0.883933	0.901646	0.815971	0.926335	0.883035	0.910084	0.902785	0.881545	0.892789	0.871153	0.896559	0.976473	0.762577	-0.0343483	0.117716		0.988928	0.876669	-0.0160633	0.0571644		0.964961	0.726769	-0.0514569	0.138603		0.993103	0.924031	-0.00998419	0.0343133		0.958965	ARI3B	0.882832	1	0.893305	0.945229
4421	Q8IYI8	ZN440	Zinc finger protein 440					7	0.871006	0.934674	0.976935	0.986062	0.992846	0.951115	0.993508	0.973392	0.983597	1.05161	0.90284	0.981498	0.97198	0.98345	1.0176	1.08712	0.134294	0.120515	0.871942		1.07658	0.210942	0.106456	0.675838		1.08928	0.137114	0.123381	0.862919		1.12711	0.132726	0.172633	0.877042		1.05161	ZN440	0.828259	0.888803	0.928989	0.937668
3447	P09913	IFIT2	Interferon-induced protein with tetratricopeptide repeats 2 (IFIT-2) (ISG-54 K) (Interferon-induced 54 kDa protein) (IFI-54K) (P54)					1	0.903894	0.901934	0.924637	0.924816	0.95812	0.983783	0.953278	0.946378	1.06213	1.05817	0.902914	0.924726	0.970952	0.949828	1.06015	1.02416	0.00202954	0.0344371	2.6926		1.07535	0.0339649	0.10481	1.46897		1.05196	0.00579422	0.0730771	2.237		1.17414	0.000197391	0.231609	3.70467		1.06213	IFIT2	0.851019	0.849174	0.870548	0.870717
6009	Q8N0Z3	SPICE	Spindle and centriole-associated protein 1 (Coiled-coil domain-containing protein 52) (Spindle and centriole-associated protein)			cell division [GO:0051301]; metaphase plate congression [GO:0051310]; mitotic spindle assembly [GO:0090307]; regulation of centriole replication [GO:0046599]		1	0.911321	0.894541	0.86397	0.931706	0.864202	0.950182	0.953278	0.908906	0.98264	0.896962	0.902931	0.897838	0.907192	0.931092	0.939801	0.99436	0.897333	-0.00816046	0.0470463		1.00472	0.931378	0.00679179	0.0308741		1.03119	0.357023	0.044308	0.447304		1.04083	0.487252	0.0577389	0.312246		0.98264	SPICE	0.927421	0.910346	0.879234	0.948167
6634	Q96IW2	SHD	SH2 domain-containing adapter protein D			phosphotyrosine residue binding [GO:0001784]		1	0.942087	0.863914	0.979027	0.901849	1.04967	0.926847	0.922668	0.892349	0.907936	0.932578	0.903	0.940438	0.988259	0.907509	0.920257	1.04146	0.565835	0.0586058	0.24731		1.09442	0.362166	0.130162	0.441092		1.00499	0.924182	0.00718465	0.0342427		1.01911	0.71464	0.0273101	0.145913		1.04967	SHD	0.897508	0.823034	0.9327	0.859173
2439	P32929	CGL	Cystathionine gamma-lyase (EC 4.4.1.1) (Cysteine-protein sulfhydrase) (Gamma-cystathionase)	6333	Metabolism	AminoAcid metbolism	AminoAcid metbolism	2	0.842362	0.964246	0.919407	0.953142	0.999949	0.98005	1.04686	1.03004	0.847598	0.991626	0.903304	0.936274	0.989999	1.03845	0.919612	1.0365	0.65407	0.0517201	0.184376		1.09598	0.295461	0.132216	0.5295		1.14961	0.159175	0.201143	0.798125		1.01805	0.878668	0.025814	0.0561754		1.04686	CGL	0.804658	0.921087	0.878254	0.91048
3475	Q9BX70	BTBD2	BTB/POZ domain-containing protein 2			neurogenesis [GO:0022008]		3	0.890103	0.917776	0.935096	0.977641	0.964434	0.984717	0.991759	0.976007	1.02191	1.01318	0.903939	0.956368	0.974575	0.983883	1.01754	1.058	0.174805	0.0813404	0.757446		1.07814	0.0542329	0.108547	1.26574		1.08844	0.0374505	0.12226	1.42654		1.12568	0.0159205	0.170794	1.79804		1.02191	BTBD2	0.871021	0.898102	0.91505	0.956683
3908	O43504	LTOR5	Ragulator complex protein LAMTOR5 (Hepatitis B virus X-interacting protein) (HBV X-interacting protein) (HBX-interacting protein) (Late endosomal/lysosomal adaptor and MAPK and MTOR activator 5)					15	0.899651	0.908271	0.976935	0.969985	0.994424	0.947382	1.12469	1.06576	1.07458	1.00475	0.903961	0.97346	0.970903	1.09523	1.03966	1.07688	0.00628653	0.106861	2.20159		1.07405	0.107432	0.103067	0.968868		1.21159	0.0233916	0.2769	1.63094		1.15012	0.0611182	0.201786	1.21383		1.12469	LTOR5	0.799908	0.807572	0.868623	0.862444
752	Q99638	RAD9A	Cell cycle checkpoint control protein RAD9A (hRAD9) (EC 3.1.11.2) (DNA repair exonuclease rad9 homolog A)	876	Cell Death	Cellular senescence	DNA replication and Repair	1	0.907077	0.900878	0.94451	0.977641	0.932075	0.952048	0.801978	0.965549	0.886866	1.0085	0.903978	0.961075	0.942062	0.883764	0.947681	1.06316	0.0771692	0.0883623	1.11256		1.04213	0.0678062	0.0595348	1.16873		0.977639	0.827962	-0.0326265	0.0819895		1.04835	0.547455	0.0681144	0.261652		1.0085	RAD9A	0.899435	0.893289	0.936553	0.969404
5911	P25311	ZA2G	Zinc-alpha-2-glycoprotein (Zn-alpha-2-GP) (Zn-alpha-2-glycoprotein)					3	0.979219	0.829061	1.36604	0.947018	0.951017	0.832576	0.908675	0.854877	0.905063	1.23906	0.90414	1.15653	0.891796	0.881776	1.07206	1.27915	0.374408	0.35518	0.426655		0.986347	0.909099	-0.0198323	0.041389		0.975265	0.8055	-0.0361339	0.0939342		1.18573	0.455902	0.245771	0.341129		1.36604	ZA2G	0.716833	0.606911	1	0.69326
5391	Q99608	NECD	Necdin					6	0.807352	1.00121	1.02505	1.01975	1.01731	0.869911	1.08009	1.01784	1.0085	1.05911	0.904281	1.0224	0.943611	1.04896	1.0338	1.13062	0.347372	0.177114	0.459205		1.04349	0.77734	0.0614215	0.109389		1.16	0.291161	0.21412	0.535867		1.14323	0.325252	0.193119	0.48778		1.08009	NECD	0.747485	0.926969	0.94904	0.944131
4411	Q5VZL5	ZMYM4	Zinc finger MYM-type protein 4 (Zinc finger protein 262)			cytoskeleton organization [GO:0007010]; multicellular organism development [GO:0007275]; regulation of cell morphogenesis [GO:0022604]; regulation of transcription by RNA polymerase II [GO:0006357]		4	0.868884	0.939955	0.967521	0.983765	0.973904	0.967916	0.974268	0.935049	1.00179	0.986939	0.90442	0.975643	0.97091	0.954658	0.994367	1.07875	0.189922	0.109361	0.721425		1.07352	0.20326	0.102345	0.691948		1.05555	0.341382	0.0779923	0.466759		1.09945	0.131517	0.136786	0.88102		1.00179	ZMYM4	0.867328	0.938271	0.965788	0.982003
5226	Q6P9B9	INT5	Integrator complex subunit 5 (Int5)					2	0.896468	0.912496	0.958108	0.898786	0.931286	0.941781	0.875442	0.865334	0.971147	0.917582	0.904482	0.928447	0.936534	0.870388	0.944364	1.0265	0.51704	0.0377279	0.286476		1.03544	0.0788922	0.0502394	1.10297		0.962306	0.0692905	-0.0554328	1.15933		1.04409	0.28981	0.0622518	0.537886		0.971147	INT5	0.923103	0.939606	0.986573	0.92549
6032	Q8N5T2	TBC19	TBC1 domain family member 19			GTPase activator activity [GO:0005096]		4	0.914504	0.894541	1.00099	0.997546	0.89735	0.975383	0.945407	0.974264	0.897401	0.990688	0.904522	0.999269	0.936366	0.959835	0.944045	1.10475	0.0112361	0.143717	1.94939		1.03521	0.511991	0.0499166	0.290738		1.06115	0.0875877	0.0856306	1.05756		1.04369	0.49449	0.0616986	0.305842		1.00099	TBC19	0.913597	0.893655	1	0.996557
4471	Q8N6L1	KTAP2	Keratinocyte-associated protein 2 (KCP-2) (Dolichyl-diphosphooligosaccharide--protein glycosyltransferase subunit KCP2) (Oligosaccharyl transferase subunit KCP2)			protein N-linked glycosylation via arginine [GO:0042543]		2	0.961184	0.848072	0.980073	0.937831	0.928129	1.03979	0.99963	0.937663	1.0267	1.06942	0.904628	0.958952	0.983958	0.968647	1.04806	1.06005	0.463174	0.0841342	0.334256		1.08769	0.423325	0.121272	0.373326		1.07077	0.42545	0.0986467	0.371151		1.15855	0.14103	0.212321	0.850689		1.06942	KTAP2	0.898791	0.793021	0.916454	0.876954
4998	P23470	PTPRG	Receptor-type tyrosine-protein phosphatase gamma (Protein-tyrosine phosphatase gamma) (R-PTP-gamma) (EC 3.1.3.48)			brain development [GO:0007420]; negative regulation of epithelial cell migration [GO:0010633]; negative regulation of neuron projection development [GO:0010977]; protein dephosphorylation [GO:0006470]; transmembrane receptor protein tyrosine kinase signaling pathway [GO:0007169]		5	0.833874	0.975863	0.987395	1.00597	1.0181	0.851243	0.993508	1.01784	1.06405	1.00287	0.904869	0.996681	0.934672	1.00567	1.03346	1.10146	0.328287	0.139423	0.483746		1.03294	0.811089	0.0467517	0.0909313		1.1114	0.296606	0.152379	0.52782		1.14211	0.238122	0.191702	0.623201		1.06405	PTPRG	0.783682	0.917124	0.927961	0.945416
781	Q96HF1	SFRP2	Secreted frizzled-related protein 2 (FRP-2) (sFRP-2) (Secreted apoptosis-related protein 1) (SARP-1)	1020	Basic Signaling pathway	Wnt		6	0.895407	0.914608	0.906855	1.0297	0.996003	0.994051	1.00925	1.01435	0.881119	1.02818	0.905008	0.968277	0.995027	1.0118	0.954649	1.06991	0.415889	0.0974907	0.381023		1.09947	0.011297	0.136805	1.94704		1.118	0.00854087	0.160923	2.0685		1.05485	0.572149	0.0770407	0.242491		1.0297	SFRP2	0.869581	0.888228	0.880698	1
3506	Q9NWQ8	PHAG1	Phosphoprotein associated with glycosphingolipid-enriched microdomains 1 (Csk-binding protein) (Transmembrane adapter protein PAG) (Transmembrane phosphoprotein Cbp)					1	0.895407	0.914608	0.943464	0.927878	0.971537	1.01272	1.08271	0.780805	1.00467	0.980378	0.905008	0.935671	0.992127	0.93176	0.992523	1.03388	0.131329	0.0480717	0.881641		1.09626	0.0617705	0.132596	1.20922		1.02956	0.875906	0.0420281	0.0575426		1.0967	0.029895	0.133171	1.5244		1.08271	PHAG1	0.827002	0.844736	0.871388	0.856993
4916	O95476	CNEP1	CTD nuclear envelope phosphatase 1 (EC 3.1.3.16) (Serine/threonine-protein phosphatase dullard)					1	0.927234	0.882924	0.960199	0.916395	0.959698	0.956715	0.881564	0.876663	0.959654	0.937264	0.905079	0.938297	0.958207	0.879113	0.948459	1.0367	0.397984	0.0520006	0.400135		1.0587	0.139141	0.0822931	0.856545		0.971311	0.364211	-0.0419949	0.438646		1.04793	0.222649	0.0675414	0.65238		0.960199	CNEP1	0.965669	0.919522	1	0.954379
5648	Q8N136	DAW1	Dynein assembly factor with WDR repeat domains 1 (Outer row dynein assembly protein 16 homolog) (WD repeat-containing protein 69)			cilium [GO:0005929]		1	0.830692	0.980088	0.831545	0.962329	0.819216	0.784973	0.98039	0.86882	0.836106	0.804173	0.90539	0.896937	0.802095	0.924605	0.820139	0.990664	0.939905	-0.0135321	0.0269163		0.885911	0.310074	-0.174766	0.508535		1.02122	0.855785	0.030298	0.0676354		0.905841	0.380501	-0.14267	0.419644		0.98039	DAW1	0.847308	0.999692	0.848178	0.981578
2237	P04080	CYTB	Cystatin-B (CPI-B) (Liver thiol proteinase inhibitor) (Stefin-B)	5336	Metabolism	Energy metabolism		12	0.864641	0.946292	1.00099	1.00826	1.01179	0.967916	1.06785	1.04311	1.06501	0.982253	0.905466	1.00463	0.989852	1.05548	1.02363	1.10951	0.136677	0.149929	0.864305		1.0932	0.210236	0.128551	0.677292		1.16567	0.0722154	0.221162	1.14137		1.1305	0.179105	0.17696	0.746892		1.06785	CYTB	0.809705	0.886168	0.937393	0.944203
6669	O43716	GATC	Glutamyl-tRNA(Gln) amidotransferase subunit C, mitochondrial (Glu-AdT subunit C) (EC 6.3.5.-) (Protein 15E1.2)			glutaminyl-tRNAGln biosynthesis via transamidation [GO:0070681]; mitochondrial translation [GO:0032543]; regulation of translational fidelity [GO:0006450]		2	0.890103	0.920945	0.866062	0.927113	0.882354	0.917513	0.918295	0.897578	0.985513	0.872593	0.905524	0.896587	0.899934	0.907936	0.929053	0.990131	0.81831	-0.014308	0.0870821		0.993827	0.833339	-0.00893342	0.0791781		1.00266	0.908545	0.00383906	0.0416534		1.02598	0.726564	0.0370084	0.138726		0.985513	GATC	0.903187	0.934483	0.878794	0.940741
5614	Q96F63	CCD97	Coiled-coil domain-containing protein 97					2	0.892224	0.918832	1.01877	1.04042	1.11281	0.952982	1.01187	0.963807	0.912725	0.957884	0.905528	1.0296	1.03289	0.98784	0.935304	1.13701	0.0185766	0.185246	1.73103		1.14065	0.256531	0.189862	0.59086		1.0909	0.0956642	0.125518	1.01925		1.03288	0.373699	0.046676	0.427478		1.11281	CCD97	0.801777	0.825688	0.915498	0.934948
1347	O75879	GATB	Glutamyl-tRNA(Gln) amidotransferase subunit B, mitochondrial (Glu-AdT subunit B) (EC 6.3.5.-) (Cytochrome c oxidase assembly factor PET112 homolog)	2782	Gene Expression	Tanslation regulation		3	0.908138	0.904047	0.956016	0.946252	0.89735	0.941781	0.910424	1.00389	0.949119	0.974755	0.906092	0.951134	0.919565	0.957158	0.961937	1.04971	0.0135302	0.0699902	1.86869		1.01487	0.607282	0.0212941	0.21661		1.05636	0.388956	0.0790997	0.410099		1.06163	0.0500089	0.086284	1.30095		1.00389	GATB	0.904617	0.900541	0.952309	0.942583
3926	Q8IWR0	Z3H7A	Zinc finger CCCH domain-containing protein 7A			posttranscriptional regulation of gene expression [GO:0010608]; production of miRNAs involved in gene silencing by miRNA [GO:0035196]		2	0.918747	0.893485	0.965429	1.00903	1.01258	0.979117	1.01537	0.910649	1.00275	1.06567	0.906116	0.987229	0.995846	0.963011	1.03421	1.08952	0.0844402	0.123689	1.07345		1.09903	0.0504805	0.136227	1.29688		1.06279	0.401593	0.0878557	0.396214		1.14137	0.0634451	0.190762	1.1976		1.06567	Z3H7A	0.862131	0.838426	0.905937	0.94685
4487	Q9Y3C4	TPRKB	EKC/KEOPS complex subunit TPRKB (PRPK-binding protein) (TP53RK-binding protein)					3	0.914504	0.898766	0.920453	0.920988	0.985743	0.994984	0.963773	0.970778	0.98264	0.939139	0.906635	0.92072	0.990363	0.967275	0.960889	1.01554	0.215506	0.0222415	0.66654		1.09235	0.0116701	0.127437	1.93293		1.06689	0.0195832	0.0934054	1.70812		1.05984	0.14361	0.0838486	0.842816		0.994984	TPRKB	0.919114	0.903297	0.925093	0.925631
5208	Q5VSG8	MANEL	Glycoprotein endo-alpha-1,2-mannosidase-like protein (EC 3.2.1.-)			Golgi apparatus [GO:0005794]; Golgi membrane [GO:0000139]; integral component of membrane [GO:0016021]		1	0.852971	0.961078	0.935096	0.941659	0.972326	0.975383	0.922668	0.953349	1.0765	0.963508	0.907024	0.938377	0.973854	0.938009	1.02	1.03457	0.621124	0.0490272	0.206822		1.07368	0.341965	0.102565	0.466019		1.03416	0.636711	0.0484604	0.196058		1.12456	0.285333	0.16936	0.544647		1.0765	MANEL	0.792357	0.892782	0.868647	0.874743
6329	Q9Y3E0	GOT1B	Vesicle transport protein GOT1B (Germ cell tumor 2) (Golgi transport 1 homolog B) (Putative NF-kappa-B-activating protein 470) (hGOT1a)			positive regulation of I-kappaB kinase/NF-kappaB signaling [GO:0043123]; protein transport [GO:0015031]; vesicle-mediated transport [GO:0016192]		2	0.866763	0.947348	0.898487	0.895724	0.904453	0.924047	0.890309	0.921978	0.917513	0.949449	0.907055	0.897106	0.91425	0.906144	0.933481	0.989031	0.828092	-0.0159126	0.0819215		1.00793	0.878229	0.011398	0.0563923		0.998995	0.985109	-0.00145092	0.00651553		1.02913	0.604095	0.0414302	0.218895		0.949449	GOT1B	0.912911	0.997787	0.946325	0.943415
6079	Q9UL42	PNMA2	Paraneoplastic antigen Ma2 (40 kDa neuronal protein) (Onconeuronal antigen Ma2) (Paraneoplastic neuronal antigen MM2)			positive regulation of apoptotic process [GO:0043065]		8	0.911321	0.90299	0.960199	0.96386	0.942335	0.925914	0.894682	0.920235	0.901232	0.960696	0.907156	0.96203	0.934125	0.907458	0.930964	1.06049	0.00680395	0.0847316	2.16724		1.02973	0.09946	0.0422649	1.00235		1.00033	0.984067	0.000481541	0.00697545		1.02624	0.510902	0.037375	0.291663		0.96386	PNMA2	0.945491	0.936848	0.996202	1
2741	P32298	GRK4	G protein-coupled receptor kinase 4 (EC 2.7.11.16) (G protein-coupled receptor kinase GRK4) (ITI1)	9197	Signaling Pathway	GPCR	G-protein signaling pathway	1	0.914504	0.899822	0.826315	1.03353	1.03231	1.02672	1.22527	1.07012	0.968273	0.855722	0.907163	0.929922	1.02951	1.1477	0.911998	1.02509	0.846888	0.0357475	0.0721741		1.13487	0.00409591	0.182529	2.38765		1.26515	0.090866	0.339306	1.0416		1.00533	0.939867	0.00766895	0.0269338		1.22527	GRK4	0.74637	0.734388	0.674395	0.843511
3446	Q8TB61	S35B2	Adenosine 3'-phospho 5'-phosphosulfate transporter 1 (PAPS transporter 1) (Putative MAPK-activating protein PM15) (Putative NF-kappa-B-activating protein 48) (Solute carrier family 35 member B2)					3	0.928295	0.886092	0.826315	0.942424	0.924972	0.945515	1.02412	0.950735	1.09086	1.04224	0.907194	0.88437	0.935244	0.987427	1.06655	0.974841	0.747211	-0.0367612	0.126557		1.03092	0.354509	0.0439313	0.450373		1.08844	0.198489	0.122263	0.702264		1.17566	0.0384718	0.23347	1.41486		1.09086	S35B2	0.850973	0.812285	0.757487	0.863925
4991	A2RUS2	DEND3	DENN domain-containing protein 3					1	0.786134	1.02867	1.15161	0.98989	0.941546	0.895112	0.972519	0.991692	1.08129	1.1594	0.907402	1.07075	0.918329	0.982106	1.12034	1.18002	0.378914	0.23881	0.42146		1.01204	0.937541	0.0172701	0.0280096		1.08233	0.601694	0.114137	0.220624		1.23467	0.236603	0.304125	0.62598		1.1594	DEND3	0.678054	0.887246	0.993286	0.853798
2972	Q9H920	RN121	RING finger protein 121	10474	Cellular metabolism	Ubiquitination		3	0.803108	1.01177	0.941372	1.01822	1.06151	0.978183	1.09583	1.03526	1.04298	1.01693	0.90744	0.979794	1.01985	1.06555	1.02995	1.07973	0.58197	0.110676	0.2351		1.12387	0.422434	0.168477	0.374241		1.17424	0.282826	0.231722	0.54848		1.13501	0.364102	0.182706	0.438777		1.09583	RN121	0.732875	0.92329	0.859047	0.929171
599	Q9UK58	CCNL1	Cyclin-L1 (Cyclin-L)	462	Cell Cycle	Cell cycle		1	0.868884	0.946292	0.964383	0.897255	0.879197	1.00058	0.894682	0.908906	0.881119	0.906335	0.907588	0.930819	0.939891	0.901794	0.893727	1.0256	0.694663	0.0364633	0.158226		1.03559	0.697548	0.0504555	0.156426		0.993616	0.896449	-0.00923955	0.0474746		0.984727	0.765903	-0.0222036	0.115826		1.00058	CCNL1	0.868377	0.945739	0.96382	0.896731
3453	O14545	TRAD1	TRAF-type zinc finger domain-containing protein 1 (Protein FLN29)			negative regulation of innate immune response [GO:0045824]		12	0.884798	0.93045	0.941372	0.95008	0.981007	0.963249	1.00138	1.01348	1.03532	1.0741	0.907624	0.945726	0.972128	1.00743	1.05471	1.04198	0.242749	0.0593275	0.614843		1.07107	0.118982	0.099052	0.92452		1.10996	0.0516789	0.150511	1.28669		1.16206	0.039057	0.21668	1.4083		1.0741	TRAD1	0.823754	0.866256	0.876425	0.884532
701	Q13490	BIRC2	Baculoviral IAP repeat-containing protein 2 (EC 2.3.2.27) (Cellular inhibitor of apoptosis 1) (C-IAP1) (IAP homolog B) (Inhibitor of apoptosis protein 2) (hIAP-2) (hIAP2) (RING finger protein 48) (RING-type E3 ubiquitin transferase BIRC2) (TNFR2-TRAF-signaling complex protein 2)	704	Cell Death	Apoptosis	HIPPO	1	0.899651	0.915664	0.956016	0.969985	0.962855	0.957649	0.955027	0.884506	0.899316	0.922268	0.907657	0.963	0.960252	0.919767	0.910792	1.06097	0.0349384	0.0853883	1.4567		1.05795	0.02468	0.0812652	1.60765		1.01334	0.769566	0.01912	0.113754		1.00345	0.843542	0.00497401	0.0738933		0.969985	BIRC2	0.927489	0.943998	0.985598	1
1927	P51688	SPHM	N-sulphoglucosamine sulphohydrolase (EC 3.10.1.1) (Sulfoglucosamine sulfamidase) (Sulphamidase)	3948	Cellular metabolism	Lysosome		23	0.902834	0.912496	0.89012	1.06339	1.04415	0.975383	1.14743	1.09801	0.908894	0.888527	0.907665	0.976752	1.00976	1.12272	0.89871	1.07612	0.50939	0.105834	0.29295		1.11249	0.0987948	0.153787	1.00527		1.23693	0.0134337	0.306767	1.8718		0.990135	0.510231	-0.0143034	0.292233		1.14743	SPHM	0.78683	0.79525	0.775749	0.926752
2468	Q8N5Z0	AADAT	Kynurenine/alpha-aminoadipate aminotransferase, mitochondrial (KAT/AadAT) (2-aminoadipate aminotransferase) (2-aminoadipate transaminase) (EC 2.6.1.39) (Alpha-aminoadipate aminotransferase) (AadAT) (Kynurenine aminotransferase II) (Kynurenine--oxoglutarate aminotransferase II) (Kynurenine--oxoglutarate transaminase 2) (EC 2.6.1.7) (Kynurenine--oxoglutarate transaminase II)	6420	Metabolism	AminoAcid metbolism	AminoAcid metbolism	1	0.911321	0.904047	0.979027	0.923285	0.952595	0.933381	0.930539	0.884506	0.933795	0.986939	0.907684	0.951156	0.942988	0.907523	0.960367	1.04789	0.262004	0.0674921	0.581692		1.0389	0.0752352	0.0550499	1.12358		0.999823	0.995114	-0.000255928	0.002127		1.05804	0.188445	0.0813963	0.724816		0.986939	AADAT	0.923381	0.91601	0.991983	0.935503
834	P13497	BMP1	Bone morphogenetic protein 1 (BMP-1) (EC 3.4.24.19) (Mammalian tolloid protein) (mTld) (Procollagen C-proteinase) (PCP)	1218	Basic Signaling pathway	TGF		50	0.920869	0.894541	0.87443	1.06262	1.0252	0.997784	1.12994	1.12154	0.940499	0.992563	0.907705	0.968525	1.01149	1.12574	0.966531	1.067	0.587635	0.0935651	0.230892		1.11434	0.0319375	0.156192	1.4957		1.2402	0.00399257	0.310576	2.39875		1.06481	0.181265	0.0905921	0.741686		1.12994	BMP1	0.814971	0.791671	0.773872	0.940421
2178	Q9Y303	NAGA	N-acetylglucosamine-6-phosphate deacetylase (GlcNAc 6-P deacetylase) (EC 3.5.1.25) (Amidohydrolase domain-containing protein 2)	5078	Metabolism	Carbohydrate metabolism	Metabolism others	3	0.925113	0.890317	0.974843	1.00214	0.960488	0.99125	1.04511	0.987335	0.972104	0.98319	0.907715	0.988491	0.975869	1.01622	0.977647	1.08899	0.0674446	0.122989	1.17105		1.07508	0.099134	0.104448	1.00378		1.11954	0.0845159	0.162904	1.07306		1.07704	0.0619103	0.107075	1.20824		1.04511	NAGA	0.885184	0.85189	0.932768	0.958886
1185	Q9NSU2	TREX1	Three-prime repair exonuclease 1 (EC 3.1.11.2) (3'-5' exonuclease TREX1) (Deoxyribonuclease III) (DNase III)	2528	Gene Expression	DNA replication and Repair		1	0.963305	0.852296	0.789707	0.829884	1.04888	0.828842	1.1623	0.892349	0.9654	0.892276	0.907801	0.809796	0.938862	1.02732	0.928838	0.892041	0.238727	-0.164818	0.622098		1.03422	0.824532	0.0485366	0.0837925		1.13166	0.498861	0.178444	0.30202		1.02317	0.781593	0.0330511	0.107019		1.1623	TREX1	0.828793	0.733284	0.679434	0.714002
5301	O76038	SEGN	Secretagogin			regulation of cytosolic calcium ion concentration [GO:0051480]; regulation of long-term synaptic potentiation [GO:1900271]; regulation of presynaptic cytosolic calcium ion concentration [GO:0099509]		4	0.854032	0.962134	1.00518	1.04884	0.969169	1.01645	1.12294	1.07186	0.960612	1.03474	0.908083	1.02701	0.99281	1.0974	0.997676	1.13096	0.178153	0.177551	0.749206		1.0933	0.287465	0.128695	0.541415		1.20848	0.0869068	0.273199	1.06095		1.09866	0.304988	0.135747	0.515717		1.12294	SEGN	0.760529	0.856796	0.895126	0.934008
4989	A8MSI8	LYRM9	LYR motif-containing protein 9					6	0.860397	0.955797	1.00622	1.04731	1.06624	1.04632	1.05735	0.91152	0.984555	0.991626	0.908097	1.02677	1.05628	0.984436	0.98809	1.13068	0.149692	0.177188	0.824801		1.16318	0.0932557	0.218076	1.03032		1.08406	0.473356	0.116451	0.324812		1.08809	0.236408	0.121796	0.626338		1.06624	LYRM9	0.806942	0.896415	0.943707	0.982241
6260	Q5H9L2	TCAL5	Transcription elongation factor A protein-like 5 (TCEA-like protein 5) (Transcription elongation factor S-II protein-like 5)			nucleus [GO:0005634]		19	0.866763	0.94946	0.915223	0.915629	0.97864	1.03325	0.942783	0.961192	0.991259	0.90446	0.908111	0.915426	1.00595	0.951988	0.94786	1.00805	0.875883	0.0115738	0.0575538		1.10773	0.187032	0.147612	0.728084		1.04832	0.409124	0.0680738	0.388145		1.04377	0.575472	0.0618041	0.239976		1.03325	TCAL5	0.838868	0.918904	0.885769	0.886162
3423	Q14764	MVP	Major vault protein (MVP) (Lung resistance-related protein)					8	0.894346	0.922001	0.970659	0.925581	0.970747	0.961382	1.01537	0.984721	1.09757	1.13409	0.908174	0.94812	0.966065	1.00005	1.11583	1.04399	0.26996	0.0621021	0.5687		1.06374	0.0581042	0.0891521	1.23579		1.10116	0.0469518	0.139027	1.32835		1.22865	0.0119494	0.297076	1.92265		1.13409	MVP	0.788603	0.812987	0.855893	0.816145
1648	O76024	WFS1	Wolframin	3227	Cellular metabolism	Folding, sorting and degradation	ER-Stress	13	0.919808	0.896654	0.859786	1.00137	0.949438	0.965116	1.1037	1.07274	1.05734	1.08348	0.908231	0.93058	0.957277	1.08822	1.07041	1.02461	0.784856	0.035071	0.10521		1.054	0.0725311	0.0758775	1.13948		1.19818	0.011342	0.260839	1.94531		1.17857	0.0113902	0.237033	1.94347		1.1037	WFS1	0.833383	0.812404	0.779001	0.907285
5443	A6QL63	BTBDB	Ankyrin repeat and BTB/POZ domain-containing protein BTBD11 (BTB/POZ domain-containing protein 11)			SMAD protein signal transduction [GO:0060395]		1	0.965427	0.85124	0.999946	1.00903	0.94786	0.894179	0.934038	1.02655	0.964442	1.00475	0.908334	1.00449	0.921019	0.980294	0.984595	1.10586	0.235189	0.145166	0.628583		1.01397	0.85923	0.0200092	0.0658904		1.07922	0.430693	0.109992	0.365832		1.08396	0.334903	0.116308	0.475081		1.02655	BTBDB	0.940458	0.829224	0.974085	0.982933
533	P08574	CY1	Cytochrome c1, heme protein, mitochondrial (EC 7.1.1.8) (Complex III subunit 4) (Complex III subunit IV) (Cytochrome b-c1 complex subunit 4) (Ubiquinol-cytochrome-c reductase complex cytochrome c1 subunit) (Cytochrome c-1)	363	Housekeeping	Housekeeping	FAS signaling pathway	26	0.869945	0.947348	0.952878	0.987593	1.05204	0.961382	0.99001	0.965549	0.962527	0.967257	0.908647	0.970235	1.00671	0.97778	0.964892	1.06778	0.283626	0.0946155	0.547254		1.10792	0.241644	0.147857	0.616824		1.07608	0.230625	0.10579	0.637094		1.0619	0.283967	0.0866479	0.546732		1.05204	CY1	0.826915	0.900489	0.905745	0.938743
5616	C9JVW0	INAM1	Putative transmembrane protein INAFM1 (InaF-motif-containing protein 1) (Proline-rich protein 24)			integral component of membrane [GO:0016021]		1	0.873128	0.94418	0.848281	0.855914	0.983375	1.06779	0.890309	0.907163	0.928048	1.08816	0.908654	0.852097	1.02558	0.898736	1.00811	0.937758	0.254281	-0.0927123	0.594687		1.12868	0.168169	0.174639	0.774253		0.989086	0.811379	-0.0158328	0.0907764		1.10945	0.373924	0.149845	0.427217		1.08816	INAM1	0.802387	0.867681	0.779552	0.786567
4943	P05161	ISG15	Ubiquitin-like protein ISG15 (Interferon-induced 15 kDa protein) (Interferon-induced 17 kDa protein) (IP17) (Ubiquitin cross-reactive protein) (hUCRP)					3	0.767037	1.05085	0.911039	0.927878	0.910766	0.868978	0.917421	0.852263	1.12055	1.47525	0.908943	0.919459	0.889872	0.884842	1.2979	1.01157	0.947764	0.0165949	0.0232996		0.979019	0.906397	-0.0305918	0.0426814		0.973485	0.883745	-0.0387699	0.0536729		1.42793	0.228943	0.513922	0.640273		1.47525	ISG15	0.519936	0.712317	0.617547	0.628962
6619	Q9GZQ3	COMD5	COMM domain-containing protein 5 (Hypertension-related calcium-regulated gene protein) (HCaRG)					2	0.849788	0.968471	0.902671	0.969219	0.957331	0.917513	0.991759	1.01696	0.937626	0.931641	0.909129	0.935945	0.937422	1.00436	0.934633	1.0295	0.731521	0.0419386	0.135773		1.03112	0.695547	0.0442132	0.157673		1.10475	0.257031	0.143721	0.590015		1.02805	0.709565	0.0399149	0.149008		1.01696	COMD5	0.835613	0.952315	0.887614	0.953052
3899	Q9H313	TTYH1	Protein tweety homolog 1 (hTTY1)					2	0.865702	0.952629	1.07944	1.0052	0.925762	0.90818	1.12819	1.01696	1.1694	1.09566	0.909165	1.04232	0.916971	1.07258	1.13253	1.14646	0.145177	0.197185	0.838102		1.00859	0.876486	0.0123331	0.0572549		1.17974	0.146616	0.238468	0.833818		1.24568	0.0593686	0.316935	1.22644		1.1694	TTYH1	0.740297	0.814631	0.923073	0.859588
4196	Q96P53	WDFY2	WD repeat and FYVE domain-containing protein 2 (Propeller-FYVE protein) (Prof) (WD40- and FYVE domain-containing protein 2) (Zinc finger FYVE domain-containing protein 22)			positive regulation of fat cell differentiation [GO:0045600]; positive regulation of protein phosphorylation [GO:0001934]		3	0.893285	0.925169	0.853511	0.980703	0.930497	0.935248	0.989135	0.906292	0.991259	1.06661	0.909227	0.917107	0.932872	0.947714	1.02893	1.00867	0.915324	0.0124488	0.0384249		1.02601	0.280059	0.0370387	0.552751		1.04233	0.477283	0.0598102	0.321224		1.13166	0.0996358	0.178436	1.00158		1.06661	WDFY2	0.837502	0.867395	0.800211	0.919461
4493	P26583	HMGB2	High mobility group protein B2 (High mobility group protein 2) (HMG-2)					4	0.928295	0.890317	0.970659	0.980703	0.97864	1.00618	1.011	0.954221	0.966358	0.949449	0.909306	0.975681	0.992412	0.98261	0.957903	1.073	0.0775252	0.101644	1.11056		1.09139	0.0712613	0.126173	1.14715		1.08062	0.16498	0.111853	0.782569		1.05344	0.144361	0.075114	0.840551		1.011	HMGB2	0.918196	0.88063	0.960098	0.970033
4693	Q8N8I0	SAM12	Sterile alpha motif domain-containing protein 12 (SAM domain-containing protein 12)					1	0.795682	1.02339	1.02191	1.04884	0.9376	0.863377	1.10283	1.04834	1.21345	1.11253	0.909535	1.03538	0.900489	1.07558	1.16299	1.13836	0.386865	0.186952	0.41244		0.990053	0.946656	-0.0144218	0.0238079		1.18256	0.291856	0.241916	0.534832		1.27867	0.178792	0.354641	0.747652		1.21345	SAM12	0.655716	0.843368	0.842151	0.864342
847	Q6YHK3	CD109	CD109 antigen (150 kDa TGF-beta-1-binding protein) (C3 and PZP-like alpha-2-macroglobulin domain-containing protein 7) (Platelet-specific Gov antigen) (p180) (r150) (CD antigen CD109)	1304	Basic Signaling pathway	TGF		2	0.813717	1.00544	1.02087	0.90338	0.971537	0.879245	0.990885	0.978621	0.929006	0.87353	0.909576	0.962123	0.925391	0.984753	0.901268	1.05777	0.686201	0.0810266	0.163549		1.01739	0.895464	0.0248683	0.0479519		1.08265	0.515791	0.114567	0.287526		0.990866	0.941234	-0.0132378	0.0263026		1.02087	CD109	0.797085	0.984885	1	0.884915
6239	O94880	PHF14	PHD finger protein 14			lung alveolus development [GO:0048286]; negative regulation of mesenchymal cell proliferation involved in lung development [GO:2000791]; negative regulation of platelet-derived growth factor receptor-alpha signaling pathway [GO:2000584]; negative regulation of transcription by RNA polymerase II [GO:0000122]		4	0.872067	0.947348	0.951832	0.969219	0.96838	0.972583	1.07309	0.974264	0.885908	1.06567	0.909708	0.960526	0.970481	1.02368	0.975789	1.05586	0.31892	0.0784211	0.496318		1.06681	0.248266	0.0932977	0.605083		1.12528	0.207974	0.170288	0.681991		1.07264	0.56762	0.101166	0.245942		1.07309	PHF14	0.812666	0.882819	0.886998	0.903201
970	P29122	PCSK6	Proprotein convertase subtilisin/kexin type 6 (EC 3.4.21.-) (Paired basic amino acid cleaving enzyme 4) (Subtilisin-like proprotein convertase 4) (SPC4) (Subtilisin/kexin-like protease PACE4)	1805	Extracellular Matrix (ECM)	ECM	Alzheimer-amyloid pathway	2	0.885859	0.933618	0.984257	0.928644	0.880776	0.976316	0.890309	0.873177	0.932837	0.989751	0.909739	0.95645	0.928546	0.881743	0.961294	1.05135	0.33056	0.0722379	0.48075		1.02067	0.758366	0.0295214	0.120121		0.969227	0.384825	-0.0450933	0.414737		1.05667	0.299588	0.0795258	0.523476		0.989751	PCSK6	0.895032	0.943286	0.994449	0.93826
2325	Q92903	CDS1	Phosphatidate cytidylyltransferase 1 (EC 2.7.7.41) (CDP-DAG synthase 1) (CDP-DG synthase 1) (CDP-diacylglycerol synthase 1) (CDS 1) (CDP-diglyceride pyrophosphorylase 1) (CDP-diglyceride synthase 1) (CTP:phosphatidate cytidylyltransferase 1)	5756	Metabolism	lipid metabolism		6	0.890103	0.929394	0.901625	0.988359	0.963644	0.975383	1.03111	0.969907	0.934753	0.917582	0.909748	0.944992	0.969514	1.00051	0.926167	1.03874	0.536241	0.0548348	0.27064		1.06569	0.100299	0.0917941	0.998702		1.09977	0.129972	0.137197	0.88615		1.01805	0.523816	0.0258054	0.280821		1.03111	CDS1	0.863243	0.901349	0.874418	0.958534
5308	Q14684	RRP1B	Ribosomal RNA processing protein 1 homolog B (RRP1-like protein B)			apoptotic process [GO:0006915]; cellular response to virus [GO:0098586]; mRNA processing [GO:0006397]; negative regulation of GTPase activity [GO:0034260]; negative regulation of phosphatase activity [GO:0010923]; positive regulation by host of viral transcription [GO:0043923]; positive regulation of apoptotic process [GO:0043065]; positive regulation of transcription by RNA polymerase II [GO:004…		5	0.899651	0.919889	0.919407	0.959267	0.951806	0.97445	0.943658	0.916749	0.924217	0.992563	0.90977	0.939337	0.963128	0.930203	0.95839	1.0325	0.316888	0.0461411	0.499094		1.05865	0.0723114	0.082226	1.14079		1.02246	0.348716	0.032045	0.457529		1.05344	0.305725	0.0751118	0.514669		0.992563	RRP1B	0.906392	0.926781	0.926296	0.966454
549	P14406	CX7A2	Cytochrome c oxidase subunit 7A2, mitochondrial (Cytochrome c oxidase subunit VIIa-liver/heart) (Cytochrome c oxidase subunit VIIa-L) (Cytochrome c oxidase subunit VIIaL)	380	Housekeeping	Housekeeping	Energy metabolism	6	0.900712	0.918832	0.873384	0.868929	0.946282	0.963249	0.997007	0.927206	1.01424	1.03005	0.909772	0.871156	0.954765	0.962106	1.02215	0.957555	0.053718	-0.0625733	1.26988		1.04946	0.0683894	0.069641	1.16501		1.05752	0.28377	0.0806913	0.547034		1.12352	0.0112548	0.168029	1.94866		1.03005	CX7A2	0.874432	0.892024	0.847902	0.843576
4827	P13798	ACPH	Acylamino-acid-releasing enzyme (AARE) (EC 3.4.19.1) (Acyl-peptide hydrolase) (APH) (Acylaminoacyl-peptidase) (Oxidized protein hydrolase) (OPH)					21	0.920869	0.898766	0.872338	0.932472	0.963644	0.918447	1.1518	1.05531	1.09853	0.968194	0.909817	0.902405	0.941046	1.10356	1.03336	0.991853	0.838522	-0.0118023	0.0764856		1.03432	0.340315	0.0486875	0.468119		1.21294	0.0595084	0.278511	1.22542		1.13579	0.20254	0.183694	0.693489		1.1518	ACPH	0.799501	0.780311	0.757366	0.809574
3886	P60903	S10AA	Protein S100-A10 (Calpactin I light chain) (Calpactin-1 light chain) (Cellular ligand of annexin II) (S100 calcium-binding protein A10) (p10 protein) (p11)					3	0.924052	0.895598	0.875476	0.947783	0.948649	0.871778	1.07572	1.06141	1.19717	1.08441	0.909825	0.91163	0.910213	1.06856	1.14079	1.00198	0.967168	0.00285923	0.0144981		1.00043	0.993292	0.000616404	0.0029231		1.17447	0.00991522	0.232011	2.0037		1.25386	0.0579258	0.326378	1.23713		1.19717	S10AA	0.771862	0.748094	0.731286	0.791684
1190	Q14527	HLTF	Helicase-like transcription factor (EC 2.3.2.27) (EC 3.6.4.-) (DNA-binding protein/plasminogen activator inhibitor 1 regulator) (HIP116) (RING finger protein 80) (RING-type E3 ubiquitin transferase HLTF) (SWI/SNF-related matrix-associated actin-dependent regulator of chromatin subfamily A member 3) (Sucrose nonfermenting protein 2-like 3)	2540	Gene Expression	DNA replication and Repair	Wnt	4	0.820083	1.00015	1.00622	1.03276	0.996792	0.851243	0.994383	1.09888	1.00179	1.00662	0.910119	1.01949	0.924018	1.04663	1.00421	1.12018	0.352441	0.163724	0.452913		1.01527	0.91541	0.021866	0.0383844		1.14999	0.320053	0.201626	0.494778		1.10338	0.405845	0.141932	0.39164		1.09888	HLTF	0.74629	0.910159	0.915681	0.939833
5824	Q9H974	QTRT2	Queuine tRNA-ribosyltransferase accessory subunit 2 (Queuine tRNA-ribosyltransferase domain-containing protein 1)					5	0.87525	0.945236	0.92882	1.03965	0.996003	0.981917	1.1072	0.986464	0.928048	0.976629	0.910243	0.984236	0.98896	1.04683	0.952339	1.08129	0.376107	0.112753	0.424688		1.08648	0.158219	0.11966	0.800741		1.15006	0.189411	0.201708	0.722594		1.04625	0.427205	0.0652237	0.369364		1.1072	QTRT2	0.790506	0.853716	0.83889	0.938991
5986	P53370	NUDT6	Nucleoside diphosphate-linked moiety X motif 6 (Nudix motif 6) (EC 3.6.1.-) (Antisense basic fibroblast growth factor) (Protein GFG)			negative regulation of cell cycle [GO:0045786]; negative regulation of cell population proliferation [GO:0008285]; signal transduction [GO:0007165]		2	0.882676	0.937843	0.898487	0.934768	0.86578	0.906313	0.936661	0.988207	0.915598	0.97288	0.91026	0.916628	0.886047	0.962434	0.944239	1.007	0.864851	0.0100582	0.0630585		0.9734	0.552638	-0.0388952	0.257559		1.05732	0.301058	0.0804098	0.521349		1.03733	0.482833	0.0528743	0.316203		0.988207	NUDT6	0.89321	0.949035	0.90921	0.945924
3439	Q86XI8	ZSWM9	Uncharacterized protein ZSWIM9					1	0.896468	0.924113	0.918361	0.928644	0.951806	0.98005	0.983013	0.985592	1.08799	1.0741	0.910291	0.923502	0.965928	0.984303	1.08105	1.01451	0.464874	0.0207883	0.332664		1.06112	0.106392	0.0855885	0.97309		1.08131	0.0334285	0.112775	1.47588		1.18759	0.00810619	0.248031	2.09118		1.08799	ZSWM9	0.823967	0.849376	0.844089	0.85354
771	Q9NYQ6	CELR1	Cadherin EGF LAG seven-pass G-type receptor 1 (Cadherin family member 9) (Flamingo homolog 2) (hFmi2)	965	Basic Signaling pathway	Wnt	Cadherin signaling pathway	7	0.897529	0.923057	0.981119	1.04271	1.01021	0.948315	1.1553	1.11108	1.06884	1.1294	0.910293	1.01192	0.979262	1.13319	1.09912	1.11164	0.0928709	0.152688	1.03212		1.07577	0.175544	0.105364	0.755613		1.24486	0.0128676	0.315988	1.8905		1.20744	0.0289802	0.271946	1.5379		1.1553	CELR1	0.776877	0.798974	0.849231	0.902546
2180	P46926	GNPI1	Glucosamine-6-phosphate isomerase 1 (EC 3.5.99.6) (Glucosamine-6-phosphate deaminase 1) (GNPDA 1) (GlcN6P deaminase 1) (Oscillin)	5080	Metabolism	Carbohydrate metabolism	Metabolism others	14	0.924052	0.896654	0.902671	0.943955	0.973115	0.930581	1.13256	1.10498	1.09565	0.995375	0.910353	0.923313	0.951848	1.11877	1.04551	1.01424	0.653056	0.0203946	0.185049		1.04558	0.242627	0.0643055	0.61506		1.22894	0.00858782	0.297418	2.06612		1.14847	0.12151	0.199714	0.91539		1.13256	GNPI1	0.815893	0.791702	0.797015	0.833467
4900	Q5VST6	AB17B	Alpha/beta hydrolase domain-containing protein 17B (Abhydrolase domain-containing protein 17B) (EC 3.1.2.22)			negative regulation of protein localization to microtubule [GO:1902817]; positive regulation of protein localization to endosome [GO:1905668]; protein depalmitoylation [GO:0002084]; protein palmitoylation [GO:0018345]; regulation of dendritic spine maintenance [GO:1902950]; regulation of protein localization to synapse [GO:1902473]		4	0.930417	0.890317	0.946602	0.925581	0.899717	0.963249	0.932289	0.940278	0.946245	0.9457	0.910367	0.936092	0.931483	0.936283	0.945973	1.02826	0.373631	0.0402015	0.427557		1.0232	0.630624	0.0330813	0.20023		1.02847	0.332531	0.0404966	0.478167		1.03911	0.217776	0.05535	0.661991		0.963249	AB17B	0.965915	0.924285	0.982718	0.960895
4741	Q9BUH6	PAXX	Protein PAXX (Paralog of XRCC4 and XLF) (XRCC4-like small protein)			cellular response to DNA damage stimulus [GO:0006974]; DNA ligation involved in DNA repair [GO:0051103]; double-strand break repair via nonhomologous end joining [GO:0006303]		3	0.849788	0.971639	1.05015	0.952377	1.04099	0.951115	1.07309	1.03439	1.01808	1.05723	0.910713	1.00126	0.996052	1.05374	1.03765	1.09943	0.366068	0.136754	0.436439		1.0937	0.376695	0.129224	0.42401		1.15705	0.154694	0.210454	0.810528		1.13939	0.185748	0.188258	0.731077		1.07309	PAXX	0.791905	0.905456	0.978622	0.887505
4387	Q8TEX9	IPO4	Importin-4 (Imp4) (Importin-4b) (Imp4b) (Ran-binding protein 4) (RanBP4)			DNA replication-dependent nucleosome assembly [GO:0006335]; DNA replication-independent nucleosome assembly [GO:0006336]; protein import into nucleus [GO:0006606]		19	0.873128	0.948404	1.01668	1.02434	1.05362	0.967916	1.04773	1.09016	1.00467	1.00662	0.910766	1.02051	1.01077	1.06895	1.00564	1.1205	0.101131	0.16414	0.995117		1.1098	0.221631	0.150297	0.65437		1.17368	0.0671757	0.231039	1.17279		1.10417	0.127941	0.142968	0.892989		1.09016	IPO4	0.800914	0.869964	0.932595	0.93962
2082	Q9ULW2	FZD10	Frizzled-10 (Fz-10) (hFz10) (FzE7) (CD antigen CD350)	4727	Cell Process	Cell Process	Wnt	1	0.892224	0.929394	0.849327	0.937831	0.874462	1.01552	1.08184	1.09191	1.83694	0.936327	0.910809	0.893579	0.94499	1.08687	1.38663	0.981082	0.753956	-0.0275538	0.122654		1.03753	0.685438	0.0531507	0.164032		1.19331	0.0117492	0.254963	1.92999		1.52242	0.401775	0.606367	0.396017		1.83694	FZD10	0.485712	0.505946	0.462359	0.510539
906	P35555	FBN1	Fibrillin-1 [Cleaved into: Asprosin]	1536	Extracellular Matrix (ECM)	ECM		41	0.902834	0.918832	0.900579	1.02893	1.00942	0.98845	1.09233	1.04224	0.976893	1.0338	0.910833	0.964757	0.998935	1.06728	1.00535	1.0592	0.492127	0.0829787	0.307923		1.09673	0.0216805	0.133204	1.66393		1.17177	0.0271059	0.228687	1.56694		1.10377	0.0854517	0.142436	1.06828		1.09233	FBN1	0.826518	0.841164	0.824454	0.941959
2940	Q86WC4	OSTM1	Osteopetrosis-associated transmembrane protein 1 (Chloride channel 7 beta subunit)	10355	Cellular metabolism	Ubiquitination		4	0.906016	0.915664	0.94974	0.971516	1.01415	0.994984	1.07397	1.03265	1.11864	1.00287	0.91084	0.960628	1.00457	1.05331	1.06076	1.05466	0.052729	0.0767798	1.27795		1.1029	0.0128552	0.141308	1.89092		1.15641	0.0214628	0.209659	1.66831		1.16459	0.123017	0.219822	0.910036		1.11864	OSTM1	0.809928	0.818552	0.849014	0.868481
4318	Q9BSR8	YIPF4	Protein YIPF4 (YIP1 family member 4)			viral process [GO:0016032]		1	0.906016	0.915664	0.853511	0.9363	0.902874	0.938981	0.912174	0.895835	0.977851	1.05911	0.91084	0.894905	0.920928	0.904004	1.01848	0.982505	0.738996	-0.0254632	0.131358		1.01107	0.643389	0.0158899	0.191526		0.992495	0.546025	-0.0108686	0.262787		1.11818	0.119194	0.161147	0.923747		1.05911	YIPF4	0.855452	0.864561	0.805876	0.884045
7302	Q5VUA4	ZN318	Zinc finger protein 318 (Endocrine regulatory protein)			meiotic cell cycle [GO:0051321]; negative regulation of transcription, DNA-templated [GO:0045892]; positive regulation of transcription, DNA-templated [GO:0045893]		2	0.91026	0.91144	0.914177	0.928644	0.966801	0.978183	0.917421	0.976007	0.89357	0.930703	0.91085	0.92141	0.972492	0.946714	0.912137	1.01159	0.282883	0.0166307	0.548393		1.06768	0.00850496	0.0944737	2.07033		1.03937	0.345549	0.0557153	0.46149		1.00141	0.951071	0.00203695	0.0217871		0.978183	ZN318	0.930562	0.931768	0.934566	0.949356
1027	Q68BL8	OLM2B	Olfactomedin-like protein 2B (Photomedin-2)	2018	Extracellular Matrix (ECM)	ECM		3	0.912382	0.909327	0.990533	1.01439	0.962855	0.961382	1.01013	0.955092	1.00658	1.0563	0.910854	1.00246	0.962119	0.982609	1.03144	1.10057	0.0167992	0.138253	1.77471		1.05628	0.0010921	0.0789944	2.96174		1.07878	0.121258	0.109396	0.916288		1.13239	0.040104	0.179367	1.39681		1.0563	OLM2B	0.863755	0.860863	0.937741	0.960325
4476	Q8N4V1	MMGT1	Membrane magnesium transporter 1 (ER membrane protein complex subunit 5) (Transmembrane protein 32)					2	0.87525	0.947348	0.919407	0.95697	0.903663	0.963249	0.995257	1.01348	0.99509	0.998186	0.911299	0.938188	0.933456	1.00437	0.996638	1.02951	0.5763	0.0419533	0.239351		1.02431	0.682339	0.034658	0.166		1.10213	0.129356	0.140291	0.888214		1.09365	0.141729	0.129146	0.848542		1.01348	MMGT1	0.86361	0.934749	0.907179	0.944243
4756	Q9UPV9	TRAK1	Trafficking kinesin-binding protein 1 (106 kDa O-GlcNAc transferase-interacting protein) (Protein Milton)					4	0.899651	0.923057	0.997854	0.953908	0.961277	0.994984	0.957651	0.987335	1.0085	0.9457	0.911354	0.975881	0.97813	0.972493	0.977099	1.0708	0.122167	0.098694	0.913047		1.07327	0.0828505	0.102015	1.0817		1.06709	0.0837422	0.0936767	1.07706		1.07214	0.188776	0.100493	0.724054		1.0085	TRAK1	0.89207	0.915279	0.989446	0.945869
3507	Q9UBU6	FA8A1	Protein FAM8A1 (Autosomal highly conserved protein)			integral component of membrane [GO:0016021]		2	0.916625	0.906159	0.975889	0.984531	0.957331	1.00805	0.960275	0.995178	0.997963	1.001	0.911392	0.98021	0.982691	0.977726	0.999481	1.07551	0.00958553	0.105019	2.01838		1.07823	0.110472	0.108666	0.956749		1.07278	0.0678509	0.101359	1.16844		1.09665	0.00380432	0.133107	2.41972		1.00805	FA8A1	0.909304	0.898921	0.968095	0.976667
4847	Q9BZF2	OSBL7	Oxysterol-binding protein-related protein 7 (ORP-7) (OSBP-related protein 7)					2	0.893285	0.93045	1.03133	1.00826	0.983375	0.98565	0.90955	0.959449	0.941457	0.977567	0.911868	1.01979	0.984513	0.9345	0.959512	1.11836	0.0386914	0.161382	1.41239		1.07967	0.0598417	0.110585	1.223		1.02482	0.542558	0.0353697	0.265553		1.05225	0.207309	0.0734761	0.683382		1.03133	OSBL7	0.866153	0.902189	1	0.977639
6568	Q96I51	RCC1L	RCC1-like G exchanging factor-like protein (RCC1-like) (Williams-Beuren syndrome chromosomal region 16 protein)			mitochondrial membrane fusion [GO:1990613]; positive regulation of mitochondrial translation [GO:0070131]		3	0.895407	0.928338	0.947648	1.00826	0.96838	0.937114	0.99963	0.951606	0.899316	0.954135	0.911872	0.977956	0.952747	0.975618	0.926726	1.07247	0.195442	0.100937	0.708982		1.04483	0.213615	0.0632614	0.670368		1.06991	0.159993	0.0974849	0.7959		1.01629	0.68793	0.0233104	0.162456		1.00826	RCC1L	0.888068	0.920729	0.939881	1
3477	Q9P278	FNIP2	Folliculin-interacting protein 2 (FNIP1-like protein) (O6-methylguanine-induced apoptosis 1 protein)			intrinsic apoptotic signaling pathway in response to DNA damage [GO:0008630]; negative regulation of mitochondrion organization [GO:0010823]; negative regulation of TORC1 signaling [GO:1904262]; negative regulation of transcription by RNA polymerase II [GO:0000122]; positive regulation of peptidyl-serine phosphorylation [GO:0033138]; positive regulation of protein-containing complex assembly [GO:…		3	0.907077	0.91672	1.05015	1.01822	0.878408	1.05285	0.834337	0.962935	1.04777	1.00475	0.911899	1.03418	0.965631	0.898636	1.02626	1.1341	0.0181025	0.181548	1.74226		1.05892	0.601154	0.0825983	0.221014		0.985456	0.856072	-0.0211366	0.0674899		1.12541	0.035204	0.170446	1.45341		1.05285	FNIP2	0.861542	0.8707	0.997435	0.967101
3421	Q9NVC3	S38A7	Putative sodium-coupled neutral amino acid transporter 7 (Solute carrier family 38 member 7)			amino acid transmembrane transport [GO:0003333]; sodium ion transport [GO:0006814]		3	0.91026	0.913552	1.07316	0.881944	0.965223	0.964182	1.05998	0.995178	1.16269	1.08535	0.911906	0.977554	0.964703	1.02758	1.12402	1.07199	0.563294	0.100291	0.249265		1.0579	0.00106727	0.0811995	2.97172		1.12685	0.0704445	0.172289	1.15215		1.23261	0.0317213	0.301715	1.49865		1.16269	S38A7	0.782888	0.78572	0.922998	0.758534
2014	Q9Y2Q3	GSTK1	Glutathione S-transferase kappa 1 (EC 2.5.1.18) (GST 13-13) (GST class-kappa) (GSTK1-1) (hGSTK1) (Glutathione S-transferase subunit 13)	4098	Cellular metabolism	Peroxisome	Free Radical	13	0.925113	0.898766	0.856649	0.973813	0.985743	0.954849	1.13344	1.04921	1.14546	1.04318	0.911939	0.915231	0.970296	1.09132	1.09432	1.00361	0.961269	0.00519759	0.017155		1.06399	0.102715	0.0894867	0.988366		1.19671	0.0555232	0.259069	1.25553		1.19999	0.0745872	0.263019	1.12734		1.14546	GSTK1	0.807638	0.784637	0.747867	0.850154
6075	Q96FX7	TRM61	tRNA (adenine(58)-N(1))-methyltransferase catalytic subunit TRMT61A (EC 2.1.1.220) (mRNA methyladenosine-N(1)-methyltransferase catalytic subunit TRMT61A) (EC 2.1.1.-) (tRNA(m1A58)-methyltransferase subunit TRMT61A) (tRNA(m1A58)MTase subunit TRMT61A)					2	0.967549	0.856521	0.907901	1.01669	0.945492	1.00525	0.938411	0.915878	0.940499	0.976629	0.912035	0.962293	0.975372	0.927144	0.958564	1.05511	0.584153	0.0773873	0.233473		1.06945	0.420868	0.0968632	0.375854		1.01657	0.81466	0.0237045	0.0890234		1.05102	0.509028	0.0717861	0.293259		1.01669	TRM61	0.95167	0.842464	0.893001	1
5811	Q5D862	FILA2	Filaggrin-2 (FLG-2) (Intermediate filament-associated and psoriasis-susceptibility protein) (Ifapsoriasin)					1	1.00468	0.819556	1.04806	0.961564	0.985743	0.877378	0.72764	0.83832	0.938584	1.2325	0.912119	1.00481	0.93156	0.78298	1.08554	1.10162	0.460029	0.139633	0.337215		1.02132	0.872864	0.030428	0.0590536		0.858419	0.353801	-0.220246	0.451241		1.19013	0.423217	0.251124	0.373437		1.2325	FILA2	0.815155	0.664953	0.850352	0.780172
2812	Q16288	NTRK3	NT-3 growth factor receptor (EC 2.7.10.1) (GP145-TrkC) (Trk-C) (Neurotrophic tyrosine kinase receptor type 3) (TrkC tyrosine kinase)	9720	Metabolism	Carbohydrate metabolism	Nervous system	6	0.872067	0.952629	0.995762	1.01669	0.966801	0.926847	0.90955	0.961192	0.989344	1.26062	0.912348	1.00622	0.946824	0.935371	1.12498	1.10289	0.152744	0.141295	0.816034		1.03779	0.523356	0.0535127	0.281203		1.02524	0.677883	0.0359547	0.168845		1.23306	0.271758	0.302246	0.565818		1.26062	NTRK3	0.691776	0.755682	0.789899	0.806496
4868	Q9UL03	INT6	Integrator complex subunit 6 (Int6) (DBI-1) (Protein DDX26) (Protein deleted in cancer 1) (DICE1)					2	0.874189	0.950516	0.971705	1.03506	0.993635	1.01178	0.953278	1.04311	0.997963	0.97288	0.912353	1.00338	1.00271	0.998193	0.985422	1.09977	0.207875	0.137207	0.682198		1.09904	0.147803	0.136241	0.830316		1.09409	0.282573	0.129727	0.54887		1.08009	0.210541	0.11115	0.676664		1.04311	INT6	0.838063	0.911236	0.931549	0.992284
2625	P26006	ITA3	Integrin alpha-3 (CD49 antigen-like family member C) (FRP-2) (Galactoprotein B3) (GAPB3) (VLA-3 subunit alpha) (CD antigen CD49c) [Cleaved into: Integrin alpha-3 heavy chain; Integrin alpha-3 light chain]	8033	Basic Signaling pathway	PI3K	Integrin signalling pathway	7	0.887981	0.936787	0.947648	0.920988	0.985743	0.938981	0.935787	0.948992	1.02191	1.04505	0.912384	0.934318	0.962362	0.942389	1.03348	1.02404	0.512872	0.0342729	0.289991		1.05478	0.277281	0.0769389	0.557079		1.03289	0.357132	0.0466827	0.447171		1.13272	0.0463131	0.179795	1.3343		1.04505	ITA3	0.849702	0.896404	0.906797	0.881286
2131	P11413	G6PD	Glucose-6-phosphate 1-dehydrogenase (G6PD) (EC 1.1.1.49)	4880	Metabolism	Carbohydrate metabolism	Carbohydrate metabolism	59	0.895407	0.929394	0.935096	0.977641	1.00468	0.92498	1.06697	1.00302	1.14258	1.04318	0.9124	0.956368	0.964832	1.035	1.09288	1.04819	0.247695	0.0678994	0.606083		1.05747	0.349812	0.0806111	0.456165		1.13437	0.0772646	0.181887	1.11202		1.19781	0.0752702	0.260394	1.12338		1.14258	G6PD	0.78367	0.813415	0.818406	0.855642
3436	P02656	APOC3	Apolipoprotein C-III (Apo-CIII) (ApoC-III) (Apolipoprotein C3)					3	0.904955	0.919889	0.963337	0.929409	0.954963	0.951115	0.910424	1.01174	1.10906	1.07785	0.912422	0.946373	0.953039	0.96108	1.09346	1.03721	0.20845	0.0527083	0.680997		1.04452	0.034199	0.0628342	1.46599		1.05333	0.442261	0.0749552	0.354322		1.19841	0.00900668	0.261124	2.04544		1.10906	APOC3	0.815965	0.82943	0.868606	0.838015
2519	P42785	PCP	Lysosomal Pro-X carboxypeptidase (EC 3.4.16.2) (Angiotensinase C) (Lysosomal carboxypeptidase C) (Proline carboxypeptidase) (Prolylcarboxypeptidase) (PRCP)	7059	Metabolism	Digestive_metabolism		63	0.907077	0.917776	0.893257	1.03965	1.01731	0.986584	1.13082	1.11195	0.928048	0.918519	0.912427	0.966455	1.00195	1.12138	0.923284	1.05921	0.538272	0.0829937	0.268998		1.09811	0.0314754	0.135027	1.50203		1.22901	0.0026823	0.297498	2.57149		1.0119	0.268877	0.0170653	0.570446		1.13082	PCP	0.802144	0.811606	0.789923	0.919383
2560	Q9NRA1	PDGFC	Platelet-derived growth factor C (PDGF-C) (Fallotein) (Spinal cord-derived growth factor) (SCDGF) (VEGF-E) [Cleaved into: Platelet-derived growth factor C, latent form (PDGFC latent form); Platelet-derived growth factor C, receptor-binding form (PDGFC receptor-binding form)]	7643	Basic Signaling pathway	Ras	PI3K	11	0.915564	0.909327	0.907901	1.01898	1.02047	0.994984	1.10545	1.09016	0.939541	0.963508	0.912446	0.963441	1.00773	1.09781	0.951524	1.05589	0.45606	0.078458	0.340978		1.10442	0.0184338	0.143293	1.73438		1.20315	0.00197782	0.266816	2.70381		1.04283	0.0874321	0.0605018	1.05833		1.10545	PDGFC	0.828226	0.822583	0.821293	0.921778
4319	Q460N5	PAR14	Protein mono-ADP-ribosyltransferase PARP14 (EC 2.4.2.-) (ADP-ribosyltransferase diphtheria toxin-like 8) (ARTD8) (B aggressive lymphoma protein 2) (Poly [ADP-ribose] polymerase 14) (PARP-14)					2	0.920869	0.904047	0.929866	0.990655	0.9889	0.968849	1.04598	1.01696	1.02286	1.15658	0.912458	0.960261	0.978875	1.03147	1.08972	1.05239	0.26882	0.0736686	0.570538		1.07279	0.0366985	0.101366	1.43535		1.13043	0.0192841	0.176877	1.7148		1.19427	0.119214	0.256133	0.923672		1.15658	PAR14	0.796197	0.781652	0.803976	0.856536
3990	Q7Z5L9	I2BP2	Interferon regulatory factor 2-binding protein 2 (IRF-2-binding protein 2) (IRF-2BP2)			immature B cell differentiation [GO:0002327]; negative regulation of transcription by RNA polymerase II [GO:0000122]; regulation of transcription by RNA polymerase II [GO:0006357]		5	0.879494	0.946292	1.03446	1.00367	0.995213	0.975383	0.9594	1.05269	1.03148	1.03099	0.912893	1.01907	0.985298	1.00605	1.03124	1.11631	0.101961	0.158731	0.991567		1.07931	0.17326	0.110115	0.761301		1.10204	0.24592	0.14018	0.609207		1.12964	0.0712445	0.175859	1.14725		1.05269	I2BP2	0.83547	0.898925	0.982683	0.953431
3448	Q9BUY5	ZN426	Zinc finger protein 426					5	0.906016	0.919889	0.925682	0.919457	0.898928	1.01459	0.958526	0.961192	1.09948	1.03568	0.912952	0.92257	0.956756	0.959859	1.06758	1.01053	0.333309	0.0151182	0.477153		1.04798	0.53046	0.0676121	0.275347		1.05138	0.021931	0.0722827	1.65894		1.16937	0.0418055	0.225733	1.37877		1.09948	ZN426	0.824038	0.836655	0.841925	0.836262
7222	Q8NDC4	MORN4	MORN repeat-containing protein 4 (Protein 44050) (Retinophilin)			response to axon injury [GO:0048678]		1	0.858275	0.968471	0.973797	0.88424	0.963644	1.01645	0.964648	0.955092	0.934753	0.90446	0.913373	0.929019	0.990048	0.95987	0.919606	1.01713	0.846035	0.0245036	0.0726116		1.08395	0.336261	0.116295	0.473324		1.05091	0.488986	0.0716348	0.310703		1.00682	0.923092	0.00981235	0.0347549		1.01645	MORN4	0.844384	0.952795	0.958036	0.869929
5414	P58400	NRX1B	Neurexin-1-beta (Neurexin I-beta)					10	0.864641	0.962134	1.03133	1.0787	1.17279	1.01925	0.96902	0.872306	0.954865	1.02724	0.913387	1.05501	1.09602	0.920663	0.991053	1.15505	0.120532	0.207959	0.918899		1.19995	0.182374	0.262976	0.739038		1.00797	0.925281	0.0114467	0.0337263		1.08503	0.329158	0.117736	0.482595		1.17279	NRX1B	0.737252	0.820381	0.879378	0.91977
3533	O15084	ANR28	Serine/threonine-protein phosphatase 6 regulatory ankyrin repeat subunit A (PP6-ARS-A) (Serine/threonine-protein phosphatase 6 regulatory subunit ARS-A) (Ankyrin repeat domain-containing protein 28) (Phosphatase interactor targeting protein hnRNP K) (PITK)					6	0.906016	0.920945	0.974843	0.978406	0.975483	0.932448	0.998756	0.977749	0.975935	0.987877	0.91348	0.976625	0.953965	0.988253	0.981906	1.06912	0.0144502	0.0964303	1.84013		1.04432	0.217453	0.0625627	0.662635		1.08185	0.028436	0.113506	1.54613		1.07491	0.0189602	0.104211	1.72216		0.998756	ANR28	0.907145	0.922092	0.976058	0.979625
3469	Q53T59	H1BP3	HCLS1-binding protein 3 (HS1-binding protein 3) (HSP1BP-3)			regulation of apoptotic process [GO:0042981]		7	0.915564	0.91144	0.907901	0.953908	0.929708	0.917513	1.06872	1.01261	1.02382	1.0413	0.913502	0.930904	0.923611	1.04066	1.03256	1.01905	0.529778	0.0272252	0.275906		1.01107	0.256886	0.0158769	0.59026		1.1392	0.0456219	0.188024	1.34083		1.13033	0.00563984	0.176748	2.24873		1.06872	H1BP3	0.856692	0.852832	0.849521	0.89257
1230	Q9BUI4	RPC3	DNA-directed RNA polymerase III subunit RPC3 (RNA polymerase III subunit C3) (DNA-directed RNA polymerase III subunit C) (RNA polymerase III 62 kDa subunit) (RPC62)	2641	Gene Expression	Transcriptional Regulation	NucleotideMetabolism	5	0.916625	0.910383	0.876522	0.994483	0.921816	0.937114	0.934038	0.867949	0.999879	0.990688	0.913504	0.935503	0.929465	0.900993	0.995284	1.02408	0.74532	0.0343301	0.127657		1.01747	0.193096	0.0249888	0.714227		0.986304	0.742456	-0.0198954	0.12933		1.08952	0.00458213	0.123696	2.33893		0.999879	RPC3	0.916736	0.910494	0.876628	0.994604
1016	P17931	LEG3	Galectin-3 (Gal-3) (35 kDa lectin) (Carbohydrate-binding protein 35) (CBP 35) (Galactose-specific lectin 3) (Galactoside-binding protein) (GALBP) (IgE-binding protein) (L-31) (Laminin-binding protein) (Lectin L-29) (Mac-2 antigen)	1991	Extracellular Matrix (ECM)	ECM		8	0.871006	0.956853	0.951832	0.894958	0.995213	0.972583	1.0591	0.993435	1.13779	1.06661	0.91393	0.923395	0.983898	1.02627	1.1022	1.01036	0.871093	0.0148649	0.0599353		1.07656	0.255675	0.106426	0.592311		1.12292	0.173194	0.167253	0.761468		1.206	0.0776414	0.270231	1.10991		1.13779	LEG3	0.765523	0.840973	0.83656	0.786574
1699	Q7Z3V4	UBE3B	Ubiquitin-protein ligase E3B (EC 2.3.2.26) (HECT-type ubiquitin transferase E3B)	3332	Cellular metabolism	Folding, sorting and degradation	Ubiquitination	3	0.894346	0.933618	1.12651	1.03506	0.975483	0.958582	0.995257	1.00825	0.998921	0.995375	0.913982	1.08078	0.967033	1.00175	0.997148	1.1825	0.0786473	0.24184	1.10432		1.05804	0.131174	0.0813982	0.882151		1.09603	0.0512927	0.13229	1.28994		1.09099	0.0518675	0.125641	1.28511		1.12651	UBE3B	0.79391	0.828772	1	0.91882
4112	Q2TAZ0	ATG2A	Autophagy-related protein 2 homolog A			autophagosome assembly [GO:0000045]; autophagy of mitochondrion [GO:0000422]; autophagy of nucleus [GO:0044804]		4	0.900712	0.927281	0.945556	0.969219	0.928129	0.893246	0.938411	0.991692	0.954865	0.971943	0.913997	0.957388	0.910687	0.965051	0.963404	1.04747	0.134898	0.0669144	0.869994		0.996379	0.893878	-0.00523284	0.0487217		1.05586	0.22848	0.0784171	0.641151		1.05406	0.0887739	0.0759523	1.05171		0.991692	ATG2A	0.908257	0.935049	0.953477	0.977339
3981	Q4VC31	CCD58	Coiled-coil domain-containing protein 58					3	0.903894	0.924113	0.914177	0.966157	0.967591	0.904446	0.996132	0.968164	0.99509	0.964445	0.914004	0.940167	0.936018	0.982148	0.979768	1.02862	0.447187	0.0407168	0.349511		1.02409	0.574962	0.0343367	0.240361		1.07456	0.0585467	0.10374	1.2325		1.07195	0.0698513	0.100239	1.15583		0.996132	CCD58	0.907404	0.927701	0.917727	0.969909
6846	Q7Z422	SZRD1	SUZ domain-containing protein 1 (Putative MAPK-activating protein PM18/PM20/PM22)					3	0.928295	0.899822	0.976935	1.0274	1.0402	0.992184	1.04948	1.03701	0.955823	0.89415	0.914059	1.00217	1.01619	1.04324	0.924986	1.09639	0.0932498	0.132767	1.03035		1.11174	0.06724	0.152814	1.17237		1.14133	0.0141686	0.190718	1.84867		1.01196	0.778161	0.0171454	0.10893		1.04948	SZRD1	0.884528	0.857398	0.930875	0.978963
1552	Q9Y3D8	KAD6	Adenylate kinase isoenzyme 6 (AK6) (EC 2.7.4.3) (Adrenal gland protein AD-004) (Coilin-interacting nuclear ATPase protein) (hCINAP) (Dual activity adenylate kinase/ATPase) (AK/ATPase)	3086	Gene Expression	Tanslation regulation	NucleotideMetabolism	5	0.954818	0.873419	0.912085	0.944721	0.980218	0.992184	0.983888	0.966421	1.01233	1.06942	0.914118	0.928403	0.986201	0.975154	1.04087	1.01563	0.775529	0.0223699	0.110402		1.07885	0.221826	0.109501	0.653987		1.06677	0.280227	0.0932495	0.55249		1.13866	0.125501	0.187342	0.901353		1.06942	KAD6	0.892838	0.816723	0.852879	0.883397
6131	Q9BU40	CRDL1	Chordin-like protein 1 (Neuralin-1) (Neurogenesin-1) (Ventroptin)					1	0.983463	0.844903	0.85874	1.02511	1.04809	1.06872	1.09146	1.00738	0.908894	1.09472	0.914183	0.941923	1.05841	1.04942	1.00181	1.03034	0.821706	0.0431268	0.0852835		1.15776	0.175698	0.211339	0.755233		1.14793	0.237098	0.199036	0.625072		1.09585	0.528539	0.132053	0.276923		1.09472	CRDL1	0.898365	0.771795	0.784435	0.936406
6762	Q8ND83	SLAI1	SLAIN motif-containing protein 1			cytoplasm [GO:0005737]; cytoskeleton [GO:0005856]		1	0.797804	1.03078	0.977981	0.989124	0.984164	0.907246	0.945407	0.976007	0.878246	1.05536	0.914293	0.983553	0.945705	0.960707	0.966803	1.07575	0.612817	0.105346	0.212669		1.03436	0.821832	0.0487343	0.085217		1.05076	0.730959	0.0714399	0.136107		1.05743	0.754049	0.0805654	0.1226		1.05536	SLAI1	0.755954	0.976712	0.92668	0.937239
6625	P81605	DCD	Dermcidin (EC 3.4.-.-) (Preproteolysin) [Cleaved into: Survival-promoting peptide; DCD-1]					15	1.10228	0.726617	1.83045	1.09324	0.827108	0.636566	0.849205	0.786905	0.72405	1.45557	0.914451	1.46184	0.731837	0.818055	1.08981	1.5986	0.316791	0.676812	0.499227		0.800302	0.477316	-0.321383	0.321194		0.894586	0.662952	-0.160707	0.178518		1.19177	0.711271	0.2531	0.147965		1.83045	DCD	0.602195	0.396962	1	0.597255
4540	Q86SJ2	AMGO2	Amphoterin-induced protein 2 (AMIGO-2) (Alivin-1) (Differentially expressed in gastric adenocarcinomas) (DEGA)			brain development [GO:0007420]; heterophilic cell-cell adhesion via plasma membrane cell adhesion molecules [GO:0007157]; homophilic cell adhesion via plasma membrane adhesion molecules [GO:0007156]; negative regulation of apoptotic process [GO:0043066]; negative regulation of programmed cell death [GO:0043069]; positive regulation of synapse assembly [GO:0051965]		1	0.896468	0.932562	1.0261	0.972282	0.935232	0.867111	0.902553	0.939406	0.99509	1.11253	0.914515	0.999189	0.901172	0.92098	1.05381	1.09259	0.120508	0.12775	0.918985		0.985409	0.762242	-0.0212051	0.117907		1.00707	0.825485	0.0101626	0.0832907		1.15232	0.151503	0.204538	0.819579		1.11253	AMGO2	0.80579	0.838233	0.922306	0.873935
5581	P35237	SPB6	Serpin B6 (Cytoplasmic antiproteinase) (CAP) (Peptidase inhibitor 6) (PI-6) (Placental thrombin inhibitor)					48	0.900712	0.928338	0.926728	1.00061	1.02836	0.970716	1.12382	1.10149	0.997006	0.923205	0.914525	0.963668	0.999539	1.11266	0.960105	1.05374	0.338896	0.0755144	0.469934		1.09296	0.117042	0.12824	0.931659		1.21665	0.00793902	0.282914	2.10023		1.04984	0.366838	0.0701708	0.435525		1.12382	SPB6	0.801474	0.826056	0.824624	0.890364
5332	Q9BUW7	CI016	UPF0184 protein C9orf16					3	0.922991	0.906159	1.10036	1.00597	0.801064	0.987517	0.915672	1.07012	0.930922	0.923205	0.914575	1.05316	0.89429	0.992897	0.927063	1.15153	0.101728	0.203556	0.992558		0.977821	0.848538	-0.0323577	0.0713289		1.08564	0.419493	0.118542	0.377275		1.01366	0.309791	0.0195669	0.508931		1.10036	CI016	0.838809	0.823512	1	0.914217
531	Q16762	THTR	Thiosulfate sulfurtransferase (EC 2.8.1.1) (Rhodanese)	358	Housekeeping	Housekeeping	Folding, sorting and degradation	5	0.924052	0.905103	0.904763	0.943955	0.936811	0.92218	0.987386	0.968164	0.968273	0.949449	0.914577	0.924359	0.929496	0.977775	0.958861	1.0107	0.697144	0.0153486	0.156677		1.01631	0.33883	0.023343	0.470018		1.0691	0.0427045	0.0963975	1.36953		1.04842	0.0801655	0.0682168	1.09601		0.987386	THTR	0.935856	0.916665	0.916321	0.956014
876	Q92542	NICA	Nicastrin	1384	Basic Signaling pathway	Notch	Alzheimer-amyloid pathway	38	0.924052	0.905103	0.877568	0.927878	0.996792	0.942715	1.11332	1.06838	1.09948	1.06005	0.914577	0.902723	0.969753	1.09085	1.07976	0.987039	0.702305	-0.0188215	0.153474		1.06033	0.193982	0.0845128	0.712239		1.19274	0.0186092	0.254278	1.73027		1.18062	0.0170911	0.23954	1.76723		1.11332	NICA	0.829994	0.812973	0.788241	0.833431
4459	Q8TE99	PXYP1	2-phosphoxylose phosphatase 1 (EC 3.1.3.-) (Acid phosphatase-like protein 2) (Xylosyl phosphatase) (epididymis luminal protein 124)			chondroitin sulfate proteoglycan biosynthetic process [GO:0050650]; glycosaminoglycan biosynthetic process [GO:0006024]; positive regulation of heparan sulfate proteoglycan biosynthetic process [GO:0010909]		2	0.865702	0.964246	1.03342	1.0075	0.957331	0.961382	0.99001	0.965549	1.02382	1.0891	0.914974	1.02046	0.959356	0.97778	1.05646	1.11529	0.174248	0.157414	0.758831		1.04851	0.463103	0.0683365	0.334322		1.06864	0.341588	0.0957789	0.466498		1.15464	0.139012	0.207438	0.856949		1.0891	PXYP1	0.794877	0.885359	0.948872	0.925073
1242	P62304	RUXE	Small nuclear ribonucleoprotein E (snRNP-E) (Sm protein E) (Sm-E) (SmE)	2661	Gene Expression	Transcriptional Regulation		16	0.88692	0.943123	0.965429	0.964626	1.02441	0.950182	0.976891	0.98995	0.930922	1.02068	0.915022	0.965028	0.987298	0.983421	0.975801	1.05465	0.217159	0.0767643	0.663223		1.07899	0.260734	0.10968	0.583802		1.07475	0.141187	0.104003	0.850207		1.06642	0.36981	0.0927814	0.432021		1.02441	RUXE	0.865782	0.920646	0.94242	0.941636
607	Q9UQ88	CD11A	Cyclin-dependent kinase 11A (EC 2.7.11.22) (Cell division cycle 2-like protein kinase 2) (Cell division protein kinase 11A) (Galactosyltransferase-associated protein kinase p58/GTA) (PITSLRE serine/threonine-protein kinase CDC2L2)	479	Cell Cycle	Cell cycle		9	0.903894	0.926225	1.05224	0.94319	0.977061	0.955782	0.990885	0.962064	1.01329	0.952261	0.91506	0.997717	0.966422	0.976474	0.982774	1.09033	0.275828	0.124765	0.559361		1.05613	0.0795574	0.0787866	1.09932		1.06711	0.0779481	0.0937156	1.10819		1.074	0.172535	0.102993	0.763123		1.05224	CD11A	0.859015	0.880238	1	0.89636
2878	P07996	TSP1	Thrombospondin-1 (Glycoprotein G)	10124	Cell Death	p53	PI3K	10	0.903894	0.926225	0.941372	0.983	0.954174	0.940848	1.02062	1.01435	1.11481	1.03943	0.91506	0.962186	0.947511	1.01748	1.07712	1.0515	0.184157	0.0724494	0.734812		1.03546	0.129969	0.0502763	0.886159		1.11193	0.0125789	0.153069	1.90036		1.1771	0.0541077	0.235237	1.26674		1.11481	TSP1	0.810808	0.830839	0.844426	0.881766
896	P39060	COIA1	Collagen alpha-1(XVIII) chain [Cleaved into: Endostatin; Non-collagenous domain 1 (NC1)]	1458	Extracellular Matrix (ECM)	ECM	Digestive_metabolism	23	0.909199	0.920945	0.917315	0.968454	0.962066	0.972583	1.0556	1.04049	1.16844	1.06098	0.915072	0.942884	0.967324	1.04805	1.11471	1.03039	0.400198	0.0431957	0.397725		1.0571	0.022011	0.0801149	1.65736		1.14532	0.00513848	0.195747	2.28917		1.21817	0.0661098	0.284714	1.17973		1.16844	COIA1	0.77813	0.788183	0.785076	0.828843
4591	Q92685	ALG3	Dol-P-Man:Man(5)GlcNAc(2)-PP-Dol alpha-1,3-mannosyltransferase (EC 2.4.1.258) (Asparagine-linked glycosylation protein 3 homolog) (Dol-P-Man-dependent alpha(1-3)-mannosyltransferase) (Dolichyl-P-Man:Man(5)GlcNAc(2)-PP-dolichyl mannosyltransferase) (Dolichyl-phosphate-mannose--glycolipid alpha-mannosyltransferase) (Not56-like protein)					1	0.926174	0.904047	0.875476	0.956205	0.935232	0.907246	0.972519	0.950735	0.94433	0.985065	0.91511	0.91584	0.921239	0.961627	0.964697	1.0008	0.987665	0.00115069	0.00539054		1.0067	0.763908	0.00963064	0.116959		1.05083	0.095674	0.0715319	1.01921		1.05419	0.165788	0.0761312	0.780447		0.985065	ALG3	0.940216	0.917753	0.88875	0.970702
4235	Q9H3G5	CPVL	Probable serine carboxypeptidase CPVL (EC 3.4.16.-) (Carboxypeptidase, vitellogenic-like) (Vitellogenic carboxypeptidase-like protein) (VCP-like protein) (hVLP)			proteolysis involved in cellular protein catabolic process [GO:0051603]		27	0.928295	0.901934	0.852465	1.00367	1.0331	1.00992	1.13606	1.06402	0.968273	1.01506	0.915115	0.928067	1.02151	1.10004	0.991665	1.01415	0.881496	0.0202768	0.0547794		1.11626	0.0261502	0.158675	1.58252		1.20208	0.0404293	0.265534	1.3933		1.08365	0.104154	0.115901	0.982324		1.13606	CPVL	0.817116	0.793912	0.750368	0.883464
7054	Q15643	TRIPB	Thyroid receptor-interacting protein 11 (TR-interacting protein 11) (TRIP-11) (Clonal evolution-related gene on chromosome 14 protein) (Golgi-associated microtubule-binding protein 210) (GMAP-210) (Trip230)					5	0.883737	0.947348	0.916269	0.921754	0.938389	0.971649	0.935787	0.914135	0.960612	0.889464	0.915543	0.919011	0.955019	0.924961	0.925038	1.00379	0.923395	0.00545549	0.0346125		1.04312	0.386069	0.0609031	0.413336		1.01029	0.805562	0.0147653	0.093901		1.01037	0.860672	0.0148852	0.0651626		0.971649	TRIPB	0.909523	0.974989	0.943003	0.948648
929	Q14393	GAS6	Growth arrest-specific protein 6 (GAS-6) (AXL receptor tyrosine kinase ligand)	1624	Extracellular Matrix (ECM)	ECM		2	0.897529	0.933618	0.947648	0.977641	0.951806	0.968849	0.941034	0.966421	0.997006	0.973818	0.915574	0.962644	0.960328	0.953728	0.985412	1.05141	0.182664	0.0723269	0.738346		1.04888	0.154134	0.0688509	0.812102		1.04167	0.225878	0.0589013	0.646126		1.07628	0.082777	0.106051	1.08209		0.997006	GAS6	0.900225	0.936422	0.950494	0.980577
3484	Q9ULH7	MRTFB	Myocardin-related transcription factor B (MRTF-B) (MKL/myocardin-like protein 2) (Megakaryoblastic leukemia 2)			muscle organ development [GO:0007517]; positive regulation of striated muscle tissue development [GO:0045844]; positive regulation of transcription by RNA polymerase II [GO:0045944]; smooth muscle cell differentiation [GO:0051145]		3	0.919808	0.91144	1.00413	1.03659	1.03467	1.01178	1.03111	1.04921	1.03723	1.01318	0.915624	1.02036	1.02323	1.04016	1.02521	1.11439	0.0246651	0.156252	1.60792		1.11752	0.0125829	0.160303	1.90022		1.13601	0.00634437	0.18398	2.19761		1.11968	0.0132302	0.163088	1.87843		1.04921	MRTFB	0.87667	0.868694	0.957037	0.987975
4801	P50748	KNTC1	Kinetochore-associated protein 1 (Rough deal homolog) (HsROD) (Rod) (hRod)					2	0.822204	1.00966	0.950786	1.04425	0.962855	0.938981	1.04861	0.938535	1.07362	1.12847	0.915932	0.997516	0.950918	0.99357	1.10105	1.08907	0.517526	0.123099	0.286068		1.0382	0.746708	0.0540808	0.126849		1.08476	0.549156	0.117382	0.260304		1.2021	0.198489	0.265562	0.702263		1.12847	KNTC1	0.728604	0.894718	0.842547	0.925367
1988	O14678	ABCD4	ATP-binding cassette sub-family D member 4 (PMP70-related protein) (P70R) (Peroxisomal membrane protein 1-like) (PXMP1-L) (Peroxisomal membrane protein 69) (PMP69)	4059	Cellular metabolism	Peroxisome		3	0.848727	0.983256	0.847235	0.975344	0.939178	0.965116	1.12294	0.992564	1.1263	1.00006	0.915992	0.911289	0.952147	1.05775	1.06318	0.994866	0.964225	-0.00742535	0.0158217		1.03947	0.650352	0.05585	0.186851		1.15476	0.269355	0.207598	0.569675		1.16069	0.251621	0.21498	0.599254		1.1263	ABCD4	0.753553	0.872997	0.752228	0.865972
2873	Q9NS64	RPRM	Protein reprimo	10089	Cell Death	p53		3	0.873128	0.958965	1.04701	0.974578	0.991267	0.929647	0.941909	0.969907	0.973062	1.02256	0.916047	1.0108	0.960457	0.955908	0.997809	1.10343	0.233619	0.142	0.631492		1.04848	0.489054	0.0683004	0.310643		1.04351	0.470393	0.0614501	0.327539		1.08926	0.240657	0.123342	0.618602		1.04701	RPRM	0.833921	0.915904	1	0.930816
5157	Q9NRK6	ABCBA	ATP-binding cassette sub-family B member 10, mitochondrial (ATP-binding cassette transporter 10) (ABC transporter 10 protein) (Mitochondrial ATP-binding cassette 2) (M-ABC2)					4	0.878433	0.953685	0.972751	0.987593	0.966012	0.978183	1.00663	0.894963	0.963485	0.985065	0.916059	0.980172	0.972098	0.950795	0.974275	1.06999	0.236534	0.0975951	0.626106		1.06117	0.27929	0.0856613	0.553945		1.03792	0.657274	0.0536943	0.182254		1.06355	0.275316	0.0888887	0.560169		1.00663	ABCBA	0.87265	0.947406	0.966347	0.981092
1519	Q12788	TBL3	Transducin beta-like protein 3 (WD repeat-containing protein SAZD)	3045	Gene Expression	Tanslation regulation		5	0.91026	0.922001	0.908947	0.979937	1.01179	0.966983	0.986512	0.912392	0.959654	1.01599	0.91613	0.944442	0.989385	0.949452	0.987824	1.0309	0.513762	0.0439096	0.289238		1.07996	0.087087	0.110979	1.06005		1.03637	0.468208	0.0515419	0.329562		1.07826	0.130333	0.108701	0.884945		1.01599	TBL3	0.89593	0.907486	0.894638	0.964511
5666	Q5U3C3	TM164	Transmembrane protein 164			integral component of membrane [GO:0016021]		1	0.981341	0.85124	0.925682	0.973047	0.870516	1.00338	0.899055	0.860106	0.969231	1.01506	0.91629	0.949365	0.93695	0.87958	0.992144	1.0361	0.679939	0.0511576	0.16753		1.02255	0.844787	0.0321673	0.0732529		0.959936	0.642922	-0.0589895	0.191842		1.08278	0.386094	0.114745	0.413307		1.01506	TM164	0.966784	0.838613	0.911951	0.958613
5355	Q9NUP1	BL1S4	Biogenesis of lysosome-related organelles complex 1 subunit 4 (BLOC-1 subunit 4) (Protein cappuccino homolog)					1	0.861458	0.971639	1.00413	1.06415	1.03231	0.957649	0.879815	0.797363	0.968273	1.18002	0.916548	1.03414	0.994978	0.838589	1.07414	1.1283	0.201716	0.174149	0.695261		1.08557	0.359797	0.118453	0.443942		0.914942	0.374754	-0.128248	0.426253		1.17195	0.317528	0.228905	0.498218		1.18002	BL1S4	0.730039	0.823412	0.850946	0.901811
5225	Q6UWH4	GAK1B	Golgi-associated kinase 1B (Expressed in nerve and epithelium during development) (Protein FAM198B)			Golgi apparatus [GO:0005794]; Golgi membrane [GO:0000139]; integral component of membrane [GO:0016021]		1	0.883737	0.94946	1.00518	0.904145	0.879197	0.85871	1.03986	1.02742	0.950076	1.01131	0.916599	0.954661	0.868954	1.03364	0.980692	1.04153	0.592215	0.0586979	0.227521		0.94802	0.300523	-0.0770106	0.522122		1.12769	0.0728441	0.173373	1.13761		1.06993	0.289706	0.0975103	0.538043		1.03986	GAK1B	0.849861	0.913065	0.966645	0.869487
661	P25445	TNR6	Tumor necrosis factor receptor superfamily member 6 (Apo-1 antigen) (Apoptosis-mediating surface antigen FAS) (FASLG receptor) (CD antigen CD95)	603	Cell Death	Apoptosis	p53	4	0.896468	0.936787	0.922545	0.995249	0.917869	0.884845	1.08359	1.07884	1.02765	0.930703	0.916627	0.958897	0.901357	1.08121	0.979178	1.04611	0.416207	0.0650401	0.38069		0.983341	0.617201	-0.0242363	0.209573		1.17955	0.0148727	0.238243	1.82761		1.06824	0.355694	0.0952363	0.448924		1.08359	TNR6	0.827314	0.864522	0.851379	0.918475
3425	Q9NY26	S39A1	Zinc transporter ZIP1 (Solute carrier family 39 member 1) (Zinc-iron-regulated transporter-like) (Zrt- and Irt-like protein 1) (ZIP-1) (hZIP1)					4	0.936783	0.896654	0.865016	0.935534	0.971537	0.958582	1.03549	0.991692	1.09661	1.1444	0.916718	0.900275	0.965059	1.01359	1.12051	0.982063	0.724488	-0.0261123	0.139969		1.05273	0.148883	0.0741395	0.827154		1.10567	0.0825281	0.144924	1.0834		1.2223	0.0226489	0.289599	1.64495		1.1444	S39A1	0.81858	0.783514	0.755869	0.817489
5252	P21741	MK	Midkine (MK) (Amphiregulin-associated protein) (ARAP) (Midgestation and kidney protein) (Neurite outgrowth-promoting factor 2) (Neurite outgrowth-promoting protein)					28	0.948453	0.885036	0.880706	0.906442	1.10728	0.992184	1.02062	1.11282	0.980724	1.27468	0.916744	0.893574	1.04973	1.06672	1.1277	0.974725	0.568158	-0.0369325	0.245531		1.14507	0.180279	0.195432	0.744055		1.1636	0.115554	0.218591	0.937214		1.23012	0.295707	0.298794	0.529138		1.27468	MK	0.744071	0.694321	0.690923	0.711114
3228	Q96AJ9	VTI1A	Vesicle transport through interaction with t-SNAREs homolog 1A (Vesicle transport v-SNARE protein Vti1-like 2) (Vti1-rp2)	13268	Responsive Signaling pathway	Metabotropic glutamate R-I-III pathway	Folding, sorting and degradation	1	0.849788	0.984312	0.967521	0.960032	0.936811	0.888579	0.964648	0.889735	1.02574	1.03099	0.91705	0.963777	0.912695	0.927191	1.02836	1.05095	0.55965	0.0716983	0.252084		0.99525	0.956938	-0.00686846	0.0191162		1.01106	0.907262	0.0158659	0.0422673		1.12138	0.240014	0.165279	0.619764		1.03099	VTI1A	0.824244	0.954725	0.938438	0.931175
4853	P52756	RBM5	RNA-binding protein 5 (Protein G15) (Putative tumor suppressor LUCA15) (RNA-binding motif protein 5) (Renal carcinoma antigen NY-REN-9)					3	0.861458	0.972695	0.908947	0.986062	1.02757	0.856844	1.10283	0.956835	1.08608	1.00287	0.917077	0.947504	0.942208	1.02983	1.04447	1.03318	0.697021	0.0470906	0.156754		1.0274	0.828177	0.039003	0.081877		1.12295	0.344154	0.167295	0.463247		1.13892	0.208058	0.187663	0.681815		1.10283	RBM5	0.781135	0.882	0.824196	0.89412
3043	O43752	STX6	Syntaxin-6	11214	Signaling Pathway	Alpha adrenergic pathway	Folding, sorting and degradation	6	0.889042	0.945236	0.977981	0.953908	0.916291	0.958582	0.958526	0.999535	1.00275	0.997249	0.917139	0.965944	0.937437	0.97903	1	1.05322	0.251411	0.0748002	0.599616		1.02213	0.62211	0.0315811	0.206133		1.06748	0.217147	0.0942138	0.663245		1.09035	0.0991204	0.124789	1.00384		1.00275	STX6	0.886602	0.942642	0.975297	0.95129
3464	Q86VR2	RETR3	Reticulophagy regulator 3			positive regulation of neuron projection development [GO:0010976]		4	0.908138	0.926225	0.945556	0.891896	0.94786	0.894179	0.903428	0.944635	1.02957	1.06005	0.917182	0.918726	0.921019	0.924031	1.04481	1.00168	0.96146	0.00242711	0.0170687		1.00418	0.904626	0.006024	0.0435311		1.00747	0.789564	0.0107343	0.102613		1.13915	0.0187377	0.187957	1.72728		1.06005	RETR3	0.856697	0.87376	0.891995	0.841375
3518	Q5TAQ9	DCAF8	DDB1- and CUL4-associated factor 8 (WD repeat-containing protein 42A)					8	0.919808	0.914608	0.941372	1.00673	0.992846	0.917513	1.08184	1.05182	1.01137	0.984128	0.917208	0.974052	0.95518	1.06683	0.99775	1.06198	0.225068	0.0867503	0.647686		1.0414	0.420456	0.0585231	0.376279		1.16313	0.0102063	0.21801	1.99113		1.08781	0.0283909	0.121429	1.54682		1.08184	DCAF8	0.850226	0.845419	0.870159	0.930575
688	P31944	CASPE	Caspase-14 (CASP-14) (EC 3.4.22.-) [Cleaved into: Caspase-14 subunit p17, mature form; Caspase-14 subunit p10, mature form; Caspase-14 subunit p20, intermediate form; Caspase-14 subunit p8, intermediate form]	679	Cell Death	Apoptosis		3	0.935722	0.898766	1.41101	1.0519	1.03704	0.820442	0.94978	1.05356	1.16557	1.66927	0.917244	1.23146	0.928742	1.00167	1.41742	1.34256	0.223853	0.424989	0.650038		1.01254	0.926197	0.0179728	0.0332964		1.09205	0.265051	0.127033	0.57667		1.5453	0.186159	0.627888	0.730116		1.66927	CASPE	0.560558	0.538419	0.845288	0.630157
2779	Q15653	IKBB	NF-kappa-B inhibitor beta (NF-kappa-BIB) (I-kappa-B-beta) (IkB-B) (IkB-beta) (IkappaBbeta) (Thyroid receptor-interacting protein 9) (TR-interacting protein 9) (TRIP-9)	9486	Signaling Pathway	NFKappaB	Nervous system	2	0.997254	0.83751	0.965429	0.906442	0.939968	0.943648	1.0005	1.02045	0.998921	0.996312	0.917382	0.935936	0.941808	1.01048	0.997617	1.02022	0.847715	0.0288861	0.0717504		1.02663	0.7887	0.0379095	0.103088		1.10148	0.36693	0.139442	0.435416		1.08746	0.42096	0.120962	0.375759		1.02045	IKBB	0.977269	0.820727	0.946082	0.888277
821	Q9Y5E9	PCDBE	Protocadherin beta-14 (PCDH-beta-14)	1157	Basic Signaling pathway	Wnt	Cadherin signaling pathway	8	0.899651	0.935731	0.925682	0.898021	0.921816	0.843776	0.964648	0.974264	0.984555	1.001	0.917691	0.911852	0.882796	0.969456	0.992777	0.993637	0.821291	-0.00920883	0.0855029		0.961975	0.502193	-0.055928	0.29913		1.05641	0.109183	0.079167	0.961845		1.08182	0.0631778	0.113461	1.19944		1.001	PCDBE	0.898754	0.934797	0.924759	0.897125
3948	Q6ZNW5	GDPP1	GDP-D-glucose phosphorylase 1 (EC 2.7.7.78)			glucose metabolic process [GO:0006006]		6	0.91026	0.925169	1.00308	0.933237	0.954174	0.971649	0.936661	0.973392	0.984555	1.03099	0.917715	0.968161	0.962912	0.955027	1.00777	1.05497	0.293284	0.0772011	0.532712		1.04925	0.0589292	0.0693579	1.22967		1.04066	0.200479	0.0574958	0.697931		1.09813	0.0661279	0.135053	1.17962		1.03099	GDPP1	0.882898	0.897359	0.972932	0.905185
4115	P17706	PTN2	Tyrosine-protein phosphatase non-receptor type 2 (EC 3.1.3.48) (T-cell protein-tyrosine phosphatase) (TCPTP)					1	0.927234	0.908271	0.895349	0.978406	0.959698	0.990317	0.965522	0.963807	1.01041	1.09472	0.917753	0.936878	0.975008	0.964664	1.05257	1.02084	0.69741	0.0297553	0.156512		1.06239	0.0863079	0.0873081	1.06395		1.05112	0.0388044	0.0719214	1.41112		1.1469	0.0891909	0.197738	1.04968		1.09472	PTN2	0.847002	0.82968	0.817876	0.893746
5922	Q9BTE3	MCMBP	Mini-chromosome maintenance complex-binding protein (MCM-BP) (MCM-binding protein)			cell division [GO:0051301]; DNA-dependent DNA replication [GO:0006261]; sister chromatid cohesion [GO:0007062]		1	0.941026	0.894541	0.880706	0.969219	0.904453	0.85871	0.923543	0.959449	0.932837	0.946637	0.917784	0.924963	0.881581	0.941496	0.939737	1.00782	0.898974	0.0112406	0.0462528		0.960555	0.382503	-0.0580605	0.417365		1.02584	0.504197	0.0368007	0.2974		1.02392	0.460787	0.0341027	0.3365		0.969219	MCMBP	0.970912	0.92295	0.908675	1
4465	Q9ULW0	TPX2	Targeting protein for Xklp2 (Differentially expressed in cancerous and non-cancerous lung cells 2) (DIL-2) (Hepatocellular carcinoma-associated antigen 519) (Hepatocellular carcinoma-associated antigen 90) (Protein fls353) (Restricted expression proliferation-associated protein 100) (p100)					1	0.949514	0.886092	0.87966	1.05726	1.01021	0.966983	1.011	0.99605	1.00275	1.09004	0.917803	0.96846	0.988596	1.00352	1.0464	1.05519	0.644878	0.0775083	0.190522		1.07713	0.206377	0.107196	0.68534		1.0934	0.119172	0.12882	0.923825		1.14011	0.139972	0.189171	0.853958		1.09004	TPX2	0.871083	0.8129	0.806999	0.96993
6881	Q9UQ26	RIMS2	Regulating synaptic membrane exocytosis protein 2 (Rab-3-interacting molecule 2) (RIM 2) (Rab-3-interacting protein 3)			calcium-ion regulated exocytosis [GO:0017156]; calcium ion-regulated exocytosis of neurotransmitter [GO:0048791]; cAMP-mediated signaling [GO:0019933]; insulin secretion [GO:0030073]; intracellular protein transport [GO:0006886]; positive regulation of dendrite extension [GO:1903861]; positive regulation of excitatory postsynaptic potential [GO:2000463]; positive regulation of gene expression [GO…		1	0.784012	1.0519	1.19868	1.08482	0.95812	0.801774	0.960275	1.10149	0.897401	1.02912	0.917958	1.14175	0.879947	1.03088	0.963259	1.24379	0.263969	0.314747	0.578447		0.958592	0.829239	-0.0610118	0.0813203		1.12302	0.533536	0.167382	0.272837		1.04935	0.790173	0.0694945	0.102278		1.19868	RIMS2	0.654062	0.877552	1	0.905013
6645	Q6EMK4	VASN	Vasorin (Protein slit-like 2)			cellular response to hypoxia [GO:0071456]; cellular response to redox state [GO:0071461]; negative regulation of epithelial to mesenchymal transition [GO:0010719]; negative regulation of transforming growth factor beta receptor signaling pathway [GO:0030512]		2	0.846605	0.989593	0.845143	1.1453	0.920237	0.898846	1.06085	1.04311	0.957738	0.938202	0.918099	0.995222	0.909541	1.05198	0.94797	1.084	0.688295	0.116369	0.162225		0.990679	0.916583	-0.0135107	0.0378283		1.14582	0.204224	0.196383	0.689893		1.03254	0.719073	0.0461912	0.143227		1.1453	VASN	0.739198	0.864046	0.737922	1
5702	O60220	TIM8A	Mitochondrial import inner membrane translocase subunit Tim8 A (Deafness dystonia protein 1) (X-linked deafness dystonia protein)					5	0.903894	0.932562	0.983211	0.917926	1.00074	0.960449	1.018	0.986464	0.975935	0.924143	0.918228	0.950568	0.980593	1.00223	0.950039	1.03522	0.460089	0.0499374	0.337158		1.06792	0.127733	0.0948023	0.893696		1.09148	0.0587327	0.126289	1.23112		1.03464	0.394941	0.0491338	0.403468		1.018	TIM8A	0.887915	0.916076	0.96583	0.901699
3466	Q96J42	TXD15	Thioredoxin domain-containing protein 15			cell redox homeostasis [GO:0045454]; cilium assembly [GO:0060271]; positive regulation of smoothened signaling pathway [GO:0045880]		3	0.918747	0.917776	0.87966	0.875053	0.889457	0.950182	0.976891	0.976878	1.01903	1.07036	0.918262	0.877357	0.919819	0.976885	1.04469	0.955454	0.0032948	-0.065742	2.48217		1.0017	0.96375	0.00244536	0.0160358		1.06384	6.85722e-05	0.089283	4.16385		1.13769	0.0388244	0.186104	1.41089		1.07036	TXD15	0.858357	0.85745	0.821839	0.817535
4995	Q7Z794	K2C1B	Keratin, type II cytoskeletal 1b (Cytokeratin-1B) (CK-1B) (Keratin-77) (K77) (Type-II keratin Kb39)					15	0.942087	0.894541	1.14324	0.994483	0.916291	0.879245	0.872818	0.906292	0.99509	1.21282	0.918314	1.06886	0.897768	0.889555	1.10396	1.16394	0.193669	0.219018	0.712941		0.977626	0.565747	-0.0326456	0.247378		0.968682	0.426832	-0.0459043	0.369743		1.20215	0.237639	0.265622	0.624083		1.21282	K2C1B	0.776774	0.737571	0.942633	0.819976
6920	Q9Y3X0	CCDC9	Coiled-coil domain-containing protein 9			RNA binding [GO:0003723]		1	0.842362	0.994874	0.79912	0.969985	1.08676	0.758839	1.00838	0.916749	0.899316	0.986002	0.918618	0.884553	0.922801	0.962562	0.942659	0.962917	0.794159	-0.0545167	0.100093		1.00455	0.983643	0.00655519	0.00716234		1.04784	0.670239	0.0674156	0.173771		1.02617	0.809729	0.0372716	0.0916606		1.08676	CCDC9	0.77511	0.915446	0.735321	0.892544
6988	Q9NQC8	IFT46	Intraflagellar transport protein 46 homolog					1	0.859336	0.977976	0.93928	0.986828	0.952595	0.893246	0.939285	0.99605	0.958696	0.909146	0.918656	0.963054	0.92292	0.967667	0.933921	1.04833	0.55908	0.0680918	0.252526		1.00464	0.954585	0.00668156	0.0201855		1.05335	0.533772	0.0749865	0.272644		1.01662	0.834408	0.0237762	0.0786214		0.99605	IFT46	0.862744	0.981854	0.943005	0.990741
1410	Q9UHI6	DDX20	Probable ATP-dependent RNA helicase DDX20 (EC 3.6.4.13) (Component of gems 3) (DEAD box protein 20) (DEAD box protein DP 103) (Gemin-3)	2893	Gene Expression	Tanslation regulation		5	0.89859	0.938899	0.992624	0.991421	0.972326	0.962316	0.966397	0.956835	0.921344	0.9935	0.918744	0.992023	0.967321	0.961616	0.957422	1.07976	0.0680741	0.11071	1.16702		1.05287	0.144243	0.0743309	0.840907		1.04666	0.174339	0.0657972	0.758605		1.0421	0.448114	0.0594917	0.348612		0.9935	DDX20	0.904469	0.945042	0.999119	0.997907
678	P55957	BID	BH3-interacting domain death agonist (p22 BID) (BID) [Cleaved into: BH3-interacting domain death agonist p15 (p15 BID); BH3-interacting domain death agonist p13 (p13 BID); BH3-interacting domain death agonist p11 (p11 BID)]	644	Cell Death	Apoptosis	p53	3	0.900712	0.936787	0.991579	1.02358	1.06151	0.965116	1.01975	1.04136	1.04298	0.950386	0.918749	1.00758	1.01331	1.03055	0.996682	1.09668	0.0664164	0.133147	1.17772		1.10293	0.207522	0.141336	0.682935		1.12169	0.0336014	0.165678	1.47364		1.08482	0.257305	0.117462	0.589551		1.06151	BID	0.848521	0.882505	0.934122	0.964265
6276	Q9NQ48	LZTL1	Leucine zipper transcription factor-like protein 1					21	0.914504	0.923057	0.921499	0.997546	0.959698	0.909113	1.10545	1.07361	1.00658	0.900711	0.91878	0.959522	0.934406	1.08953	0.953647	1.04434	0.398512	0.0625962	0.399558		1.01701	0.60441	0.0243292	0.218668		1.18584	0.00919491	0.245914	2.03645		1.03795	0.578931	0.0537355	0.237373		1.10545	LZTL1	0.827266	0.835003	0.833594	0.902386
2630	P18084	ITB5	Integrin beta-5	8044	Basic Signaling pathway	PI3K	Integrin signalling pathway	7	0.916625	0.920945	0.930912	1.01898	0.990478	0.946448	1.0591	1.00738	1.09661	1.11066	0.918785	0.974947	0.968463	1.03324	1.10363	1.06113	0.330722	0.0855965	0.480537		1.05407	0.153801	0.0759699	0.813039		1.12457	0.0477577	0.169375	1.32096		1.20119	0.00157662	0.264463	2.80227		1.11066	ITB5	0.825299	0.829188	0.838163	0.917458
1661	Q96LR5	UB2E2	Ubiquitin-conjugating enzyme E2 E2 (EC 2.3.2.23) (E2 ubiquitin-conjugating enzyme E2) (UbcH8) (Ubiquitin carrier protein E2) (Ubiquitin-protein ligase E2)	3262	Cellular metabolism	Folding, sorting and degradation	Ubiquitination	3	0.917686	0.919889	0.913131	0.867398	0.913923	0.911913	0.866696	0.892349	0.883035	0.948511	0.918787	0.890264	0.912918	0.879522	0.915773	0.968956	0.338947	-0.0454974	0.469868		0.993612	0.0588826	-0.00924551	1.23001		0.957264	0.0927784	-0.0630107	1.03255		0.996719	0.935069	-0.0047409	0.0291564		0.948511	UB2E2	0.967501	0.969823	0.962699	0.914483
6536	Q96II8	LRCH3	DISP complex protein LRCH3 (Leucine-rich repeat and calponin homology domain-containing protein 3)			septin cytoskeleton organization [GO:0032185]		1	0.823265	1.01494	0.797028	1.03353	0.991267	0.971649	0.9594	1.02394	0.839937	0.900711	0.919103	0.915278	0.981458	0.991668	0.870324	0.995839	0.982234	-0.00601617	0.00778483		1.06784	0.583836	0.094701	0.233709		1.07895	0.547508	0.109631	0.26161		0.946928	0.675496	-0.078674	0.170377		1.03353	LRCH3	0.796559	0.982015	0.771173	1
5611	O43572	AKA10	A-kinase anchor protein 10, mitochondrial (AKAP-10) (Dual specificity A kinase-anchoring protein 2) (D-AKAP-2) (Protein kinase A-anchoring protein 10) (PRKA10)					3	0.862519	0.975863	0.976935	0.937065	0.943914	0.97725	0.993508	0.935921	0.979766	0.987877	0.919191	0.957	0.960582	0.964714	0.983821	1.04113	0.593425	0.058154	0.226634		1.04503	0.55605	0.0635435	0.254886		1.04953	0.548233	0.069737	0.261035		1.07031	0.373243	0.0980315	0.428008		0.993508	AKA10	0.868155	0.98224	0.983318	0.943188
5004	P02753	RET4	Retinol-binding protein 4 (Plasma retinol-binding protein) (PRBP) (RBP) [Cleaved into: Plasma retinol-binding protein(1-182); Plasma retinol-binding protein(1-181); Plasma retinol-binding protein(1-179); Plasma retinol-binding protein(1-176)]					3	0.873128	0.965302	1.03342	0.953142	0.90682	0.954849	0.920919	0.992564	0.999879	0.991626	0.919215	0.99328	0.930834	0.956742	0.995752	1.08057	0.349299	0.111798	0.456803		1.01264	0.843841	0.0181221	0.0737395		1.04082	0.586163	0.0577267	0.231981		1.08326	0.239931	0.115384	0.619913		1.03342	RET4	0.844894	0.934087	1	0.922321
2847	Q0VDF9	HSP7E	Heat shock 70 kDa protein 14 (HSP70-like protein 1) (Heat shock protein HSP60)	9993	Cell Stress response	Heat Shock Proteins		10	0.877372	0.961078	0.970659	0.988359	0.981007	0.961382	0.997881	0.974264	0.978809	0.998186	0.919225	0.979509	0.971195	0.986072	0.988498	1.06558	0.294144	0.0916412	0.53144		1.05654	0.350211	0.0793433	0.455671		1.07272	0.264068	0.101276	0.578284		1.07536	0.24818	0.10482	0.605233		0.998186	HSP7E	0.878966	0.962824	0.972423	0.990154
3236	P48029	SC6A8	Sodium- and chloride-dependent creatine transporter 1 (CT1) (Creatine transporter 1) (Solute carrier family 6 member 8)	13389	Responsive Signaling pathway	Muscarinic acetylcholine R 1 -4 pathway	Nicotinic acetylcholine R pathway	3	0.880554	0.957909	0.968567	0.992187	0.941546	0.912847	0.950654	1.04398	0.946245	0.975692	0.919232	0.980377	0.927196	0.997316	0.960969	1.06652	0.269674	0.0929078	0.569161		1.00866	0.864739	0.0124461	0.0631149		1.08495	0.326551	0.117623	0.48605		1.0454	0.41939	0.0640608	0.377382		1.04398	SC6A8	0.84346	0.917556	0.927765	0.95039
2809	Q9UI32	GLSL	Glutaminase liver isoform, mitochondrial (GLS) (EC 3.5.1.2) (L-glutaminase) (L-glutamine amidohydrolase)	9692	Metabolism	Carbohydrate metabolism	AminoAcid metbolism	1	0.883737	0.954741	0.901625	1.04578	0.969169	1.10232	1.02062	1.16947	0.997963	0.92508	0.919239	0.973701	1.03575	1.09504	0.961522	1.05925	0.567771	0.0830389	0.245826		1.12674	0.262549	0.172158	0.580789		1.19125	0.166659	0.252475	0.778171		1.046	0.493343	0.0648793	0.306851		1.16947	GLSL	0.755676	0.816391	0.770972	0.894235
2914	O95159	ZFPL1	Zinc finger protein-like 1 (Zinc finger protein MCG4)	10263	Cellular metabolism	Ubiquitination		4	0.891164	0.947348	0.922545	0.972282	0.971537	0.943648	1.00138	0.980364	0.9654	0.963508	0.919256	0.947413	0.957592	0.990872	0.964454	1.03063	0.531235	0.0435274	0.274713		1.0417	0.346074	0.0589454	0.460832		1.07791	0.139591	0.108232	0.855144		1.04917	0.249093	0.0692461	0.603639		1.00138	ZFPL1	0.889936	0.946043	0.921274	0.970942
1962	Q9UJY5	GGA1	ADP-ribosylation factor-binding protein GGA1 (Gamma-adaptin-related protein 1) (Golgi-localized, gamma ear-containing, ARF-binding protein 1)	4020	Cellular metabolism	Lysosome		12	0.912382	0.926225	0.977981	0.977641	1.00074	0.998718	0.979515	0.991692	0.997963	0.951323	0.919304	0.977811	0.999728	0.985604	0.974643	1.06364	0.0137175	0.0890141	1.86273		1.08748	0.00748042	0.120994	2.12607		1.07212	0.0187899	0.100467	1.72608		1.0602	0.150723	0.084333	0.82182		1.00074	GGA1	0.911709	0.925542	0.97726	0.97692
909	Q13201	MMRN1	Multimerin-1 (EMILIN-4) (Elastin microfibril interface located protein 4) (Elastin microfibril interfacer 4) (Endothelial cell multimerin) [Cleaved into: Platelet glycoprotein Ia*; 155 kDa platelet multimerin (p-155) (p155)]	1548	Extracellular Matrix (ECM)	ECM		7	0.92193	0.91672	0.880706	1.02051	1.00389	0.972583	1.02237	0.965549	0.865795	0.968194	0.919325	0.950609	0.988239	0.993959	0.916995	1.03403	0.698481	0.0482776	0.155845		1.07496	0.0491622	0.104285	1.30837		1.08118	0.12031	0.112612	0.9197		0.997465	0.967875	-0.00366158	0.0141809		1.02237	MMRN1	0.901758	0.896663	0.861436	0.998185
4282	Q9H6L2	TM231	Transmembrane protein 231			camera-type eye development [GO:0043010]; cilium assembly [GO:0060271]; embryonic digit morphogenesis [GO:0042733]; in utero embryonic development [GO:0001701]; neuroepithelial cell differentiation [GO:0060563]; regulation of protein localization [GO:0032880]; smoothened signaling pathway [GO:0007224]; vasculature development [GO:0001944]		6	0.944209	0.894541	0.848281	0.994483	1.00389	0.948315	1.17804	1.06489	1.15982	1.03849	0.919375	0.921382	0.976105	1.12147	1.09915	1.00218	0.981623	0.00314573	0.00805543		1.0617	0.267394	0.0863825	0.572849		1.21981	0.0821198	0.286662	1.08555		1.19555	0.111209	0.257669	0.953861		1.17804	TM231	0.801507	0.759346	0.720077	0.844183
6654	Q9BXB4	OSB11	Oxysterol-binding protein-related protein 11 (ORP-11) (OSBP-related protein 11)			fat cell differentiation [GO:0045444]; positive regulation of sequestering of triglyceride [GO:0010890]		2	0.971793	0.867082	0.80958	0.875053	0.779755	0.943648	0.875442	0.951606	0.919429	0.872593	0.919437	0.842317	0.861701	0.913524	0.896011	0.916122	0.338042	-0.126389	0.47103		0.937205	0.612904	-0.0935631	0.212608		0.993569	0.935548	-0.00930854	0.0289337		0.974521	0.722521	-0.037235	0.14115		0.971793	OSB11	1	0.89225	0.833079	0.900453
5440	O00559	RCAS1	Receptor-binding cancer antigen expressed on SiSo cells (Cancer-associated surface antigen RCAS1) (Estrogen receptor-binding fragment-associated gene 9 protein)					1	0.849788	0.989593	0.916269	0.975344	0.765549	0.837243	0.9594	1.09975	0.721177	0.865095	0.919691	0.945806	0.801396	1.02958	0.793136	1.0284	0.763556	0.0403963	0.117159		0.871375	0.271067	-0.198634	0.566923		1.11948	0.382792	0.162829	0.417037		0.862394	0.334338	-0.21358	0.475815		1.09975	RCAS1	0.77271	0.899834	0.833161	0.886878
[truncated: 6,674 more rows]
[truncated: 7 more columns]

## Sheet: 234-RANKED
SortID	Accession	GenSymbol	Protein names	PW-V6-ID	Core pathway	Pathway	Sub-pathway1	# PSMs	CT1	CT2	T1	T2	T05uM1	T05uM2	T2uM1	T2uM2	T5uM1	T5uM2	CT(ave)	T(ave)	T05uM(ave)	T2uM(ave)	T5uM(ave)	Ratio(T/CT)	Ttest-Ratio(T/CT)	log2-Ratio(T/CT)	log10-Ttest-Ratio(T/CT)	Call (Ratio(T/CT)>1.25, or <0.8, p<0.05)	Ratio(T05uM/CT)	Ttest-Ratio(T05uM/CT)	log2-Ratio(T05uM/CT)	log10-Ttest-Ratio(T05uM/CT)	Call (Ratio(T05uM/CT)>1.25, or <0.8, p<0.05)	Ratio(T2uM/CT)	Ttest-Ratio(T2uM/CT)	log2-Ratio(T2uM/CT)	log10-Ttest-Ratio(T2uM/CT)	Call (Ratio(T2uM/CT)>1.25, or <0.8, p<0.05)	Ratio(T5uM/CT)	Ttest-Ratio(T5uM/CT)	log2-Ratio(T5uM/CT)	log10-Ttest-Ratio(T5uM/CT)	Call (Ratio(T5uM/CT)>1.25, or <0.8, p<0.05)	Max	GenSymbol	CT1	CT2	T1	T2
[truncated: 234 more rows]
[truncated: 6 more columns]

[truncated: 1 more sheets: Description]
